# Supplementary material for: Powerful decomposition of complex traits in a diploid model
Source: Nat Commun. 2016 Nov 2;7:13311. doi: 10.1038/ncomms13311 (PMC5097135; doi:10.1038/ncomms13311)
Supplement: Supplementary Data 2 — Phenotypes. [file ncomms13311-s3.txt]

growth_measure	environment	strain	type	normalized_value
Total_growth	allantoin	201-1	POL	0.3798883855
Growth_rate	allantoin	201-1	POL	-0.273115035
Total_growth	caffeine	201-1	POL	0.2718612305
Growth_rate	caffeine	201-1	POL	-0.088671377
Total_growth	galactose	201-1	POL	-1.372139668875
Growth_rate	galactose	201-1	POL	-1.13058260074
Total_growth	glycine	201-1	POL	0.09613441136855
Growth_rate	glycine	201-1	POL	0.21027349725
Total_growth	hydroxyurea	201-1	POL	-0.1499984770045
Growth_rate	hydroxyurea	201-1	POL	0.0017286044869
Total_growth	isoleucine	201-1	POL	-0.07607635265305
Growth_rate	isoleucine	201-1	POL	0.0392322652085
Total_growth	NaCl	201-1	POL	-0.9879263996585
Growth_rate	NaCl	201-1	POL	-0.238037603804
Total_growth	phleomycin	201-1	POL	0.140771336419
Growth_rate	phleomycin	201-1	POL	-0.05658840543275
Total_growth	rapamycin	201-1	POL	-0.00012008414355
Growth_rate	rapamycin	201-1	POL	0.00348778768675
Total_growth	allantoin	201-10	POL	-0.036108342
Growth_rate	allantoin	201-10	POL	-0.1653110245
Total_growth	caffeine	201-10	POL	-0.401764384
Growth_rate	caffeine	201-10	POL	-0.285873493
Total_growth	galactose	201-10	POL	-1.57987664992
Growth_rate	galactose	201-10	POL	-1.21816264461
Total_growth	glycine	201-10	POL	0.2210967134675
Growth_rate	glycine	201-10	POL	0.19417511495
Total_growth	hydroxyurea	201-10	POL	-0.3708283059925
Growth_rate	hydroxyurea	201-10	POL	-0.135261313425
Total_growth	isoleucine	201-10	POL	0.0967634910172
Growth_rate	isoleucine	201-10	POL	0.0568621848705
Total_growth	NaCl	201-10	POL	-0.0609771932085
Growth_rate	NaCl	201-10	POL	0.0109331791025
Total_growth	phleomycin	201-10	POL	-0.3636695668095
Growth_rate	phleomycin	201-10	POL	-0.208445794761
Total_growth	rapamycin	201-10	POL	-0.14000684717975
Growth_rate	rapamycin	201-10	POL	-0.10012080755715
Total_growth	allantoin	201-11	POL	0.320190352
Growth_rate	allantoin	201-11	POL	-0.038272756
Total_growth	caffeine	201-11	POL	0.180383792
Growth_rate	caffeine	201-11	POL	0.111277076
Total_growth	galactose	201-11	POL	-1.599371563115
Growth_rate	galactose	201-11	POL	-1.0792071022315
Total_growth	glycine	201-11	POL	0.42980014095
Growth_rate	glycine	201-11	POL	0.28238114695
Total_growth	hydroxyurea	201-11	POL	-0.0178706971007
Growth_rate	hydroxyurea	201-11	POL	-0.192574459349
Total_growth	isoleucine	201-11	POL	0.0977474735172
Growth_rate	isoleucine	201-11	POL	0.07958168113965
Total_growth	NaCl	201-11	POL	-0.982270687231
Growth_rate	NaCl	201-11	POL	-0.0859007940276
Total_growth	phleomycin	201-11	POL	-0.155909618517
Growth_rate	phleomycin	201-11	POL	-0.1174079523713
Total_growth	rapamycin	201-11	POL	0.219760525049
Growth_rate	rapamycin	201-11	POL	0.12742274441445
Total_growth	allantoin	201-120	POL	-0.8878080955
Growth_rate	allantoin	201-120	POL	0.3938402045
Total_growth	caffeine	201-120	POL	-0.44761128
Growth_rate	caffeine	201-120	POL	-0.079552924
Total_growth	galactose	201-120	POL	-0.5005974786775
Growth_rate	galactose	201-120	POL	0.428021641082
Total_growth	glycine	201-120	POL	-0.3867344237975
Growth_rate	glycine	201-120	POL	0.6765648887
Total_growth	hydroxyurea	201-120	POL	-0.899511279426
Growth_rate	hydroxyurea	201-120	POL	0.237993400613
Total_growth	isoleucine	201-120	POL	-0.6114120278325
Growth_rate	isoleucine	201-120	POL	0.5157904741965
Total_growth	NaCl	201-120	POL	-1.02151116486
Growth_rate	NaCl	201-120	POL	-0.213104625904
Total_growth	phleomycin	201-120	POL	-0.3940714334775
Growth_rate	phleomycin	201-120	POL	0.238594765935
Total_growth	rapamycin	201-120	POL	-1.092173891023
Growth_rate	rapamycin	201-120	POL	0.2160450991895
Total_growth	allantoin	201-121	POL	0.356551088
Growth_rate	allantoin	201-121	POL	-0.0502455855
Total_growth	caffeine	201-121	POL	-0.145820663
Growth_rate	caffeine	201-121	POL	-0.1388252995
Total_growth	galactose	201-121	POL	-1.079284200155
Growth_rate	galactose	201-121	POL	-0.908992705223
Total_growth	glycine	201-121	POL	0.2405559441545
Growth_rate	glycine	201-121	POL	0.27279571215
Total_growth	hydroxyurea	201-121	POL	0.103816665989655
Growth_rate	hydroxyurea	201-121	POL	-0.021014996631995
Total_growth	isoleucine	201-121	POL	0.528044497826
Growth_rate	isoleucine	201-121	POL	0.2509045378
Total_growth	NaCl	201-121	POL	-0.755521046771
Growth_rate	NaCl	201-121	POL	-0.276267651154
Total_growth	phleomycin	201-121	POL	0.09394537096015
Growth_rate	phleomycin	201-121	POL	-0.0540352104097
Total_growth	rapamycin	201-121	POL	-0.0529406119158
Growth_rate	rapamycin	201-121	POL	-0.0125171328079
Total_growth	allantoin	201-122	POL	0.1977195445
Growth_rate	allantoin	201-122	POL	0.0172331115
Total_growth	caffeine	201-122	POL	-0.5038836175
Growth_rate	caffeine	201-122	POL	-0.3022835885
Total_growth	galactose	201-122	POL	-1.63096285643
Growth_rate	galactose	201-122	POL	-1.081800546635
Total_growth	glycine	201-122	POL	0.1630183180985
Growth_rate	glycine	201-122	POL	0.20556762385
Total_growth	hydroxyurea	201-122	POL	-0.195738104952
Growth_rate	hydroxyurea	201-122	POL	-0.0527762366404
Total_growth	isoleucine	201-122	POL	0.2713716162565
Growth_rate	isoleucine	201-122	POL	0.17196707455
Total_growth	NaCl	201-122	POL	-0.8438067673955
Growth_rate	NaCl	201-122	POL	-0.1869461343845
Total_growth	phleomycin	201-122	POL	0.0088499598978
Growth_rate	phleomycin	201-122	POL	-0.0890014167211
Total_growth	rapamycin	201-122	POL	0.259988142516
Growth_rate	rapamycin	201-122	POL	0.1593148219045
Total_growth	allantoin	201-123	POL	0.28327642
Growth_rate	allantoin	201-123	POL	-0.1494778135
Total_growth	caffeine	201-123	POL	-0.1079122505
Growth_rate	caffeine	201-123	POL	-0.259497762
Total_growth	galactose	201-123	POL	-1.235226409395
Growth_rate	galactose	201-123	POL	-1.14507706221
Total_growth	glycine	201-123	POL	0.385366569731
Growth_rate	glycine	201-123	POL	0.2185663149
Total_growth	hydroxyurea	201-123	POL	-0.338639001372
Growth_rate	hydroxyurea	201-123	POL	-0.3094585783325
Total_growth	isoleucine	201-123	POL	0.3102838468485
Growth_rate	isoleucine	201-123	POL	0.094758980201
Total_growth	NaCl	201-123	POL	-0.2669991078305
Growth_rate	NaCl	201-123	POL	-0.029583411957
Total_growth	phleomycin	201-123	POL	-0.02943346929555
Growth_rate	phleomycin	201-123	POL	-0.149482760111
Total_growth	rapamycin	201-123	POL	-0.2393993745355
Growth_rate	rapamycin	201-123	POL	-0.1343122521927
Total_growth	allantoin	201-124	POL	-0.421744252
Growth_rate	allantoin	201-124	POL	0.089652424
Total_growth	caffeine	201-124	POL	-0.144992152
Growth_rate	caffeine	201-124	POL	-0.143091542
Total_growth	galactose	201-124	POL	-0.02238368485294
Growth_rate	galactose	201-124	POL	-0.012146042652175
Total_growth	glycine	201-124	POL	-0.0917573876574
Growth_rate	glycine	201-124	POL	0.3650133285
Total_growth	hydroxyurea	201-124	POL	-0.460447981696
Growth_rate	hydroxyurea	201-124	POL	0.04934890736495
Total_growth	isoleucine	201-124	POL	-0.1750722179845
Growth_rate	isoleucine	201-124	POL	0.467374942546
Total_growth	NaCl	201-124	POL	-1.2559786264315
Growth_rate	NaCl	201-124	POL	-0.245523771178
Total_growth	phleomycin	201-124	POL	-0.338444296276
Growth_rate	phleomycin	201-124	POL	-0.01095296420193
Total_growth	rapamycin	201-124	POL	-0.00692596438315
Growth_rate	rapamycin	201-124	POL	0.1110850482942
Total_growth	allantoin	201-126	POL	-0.147245673
Growth_rate	allantoin	201-126	POL	0.23509998
Total_growth	caffeine	201-126	POL	-0.0168743775
Growth_rate	caffeine	201-126	POL	-0.1090158035
Total_growth	galactose	201-126	POL	-1.056365016415
Growth_rate	galactose	201-126	POL	-0.665688895993
Total_growth	glycine	201-126	POL	0.1416184485995
Growth_rate	glycine	201-126	POL	0.4991154136
Total_growth	hydroxyurea	201-126	POL	-0.5485509029585
Growth_rate	hydroxyurea	201-126	POL	0.01660607122945
Total_growth	isoleucine	201-126	POL	-0.295004876748
Growth_rate	isoleucine	201-126	POL	0.2089247643765
Total_growth	NaCl	201-126	POL	-0.710611299483
Growth_rate	NaCl	201-126	POL	-0.191546500723
Total_growth	phleomycin	201-126	POL	-0.013001232972325
Growth_rate	phleomycin	201-126	POL	0.00148319584923
Total_growth	rapamycin	201-126	POL	-0.620546873323
Growth_rate	rapamycin	201-126	POL	0.1111569899787
Total_growth	allantoin	201-127	POL	0.2771516345
Growth_rate	allantoin	201-127	POL	-0.2889574595
Total_growth	caffeine	201-127	POL	-0.30024461
Growth_rate	caffeine	201-127	POL	0.086496262
Total_growth	galactose	201-127	POL	0.243378639371
Growth_rate	galactose	201-127	POL	-0.09859999702625
Total_growth	glycine	201-127	POL	0.460818117457
Growth_rate	glycine	201-127	POL	0.18075615715
Total_growth	hydroxyurea	201-127	POL	-0.06762334435995
Growth_rate	hydroxyurea	201-127	POL	-0.3128839504335
Total_growth	isoleucine	201-127	POL	0.3890996570195
Growth_rate	isoleucine	201-127	POL	0.0746098695976
Total_growth	NaCl	201-127	POL	-0.71525851315
Growth_rate	NaCl	201-127	POL	0.03939660636515
Total_growth	phleomycin	201-127	POL	-0.1169471957422
Growth_rate	phleomycin	201-127	POL	-0.2051775806185
Total_growth	rapamycin	201-127	POL	-0.212844997934
Growth_rate	rapamycin	201-127	POL	-0.2007263225115
Total_growth	allantoin	201-128	POL	-0.128627716
Growth_rate	allantoin	201-128	POL	0.0356599575
Total_growth	caffeine	201-128	POL	-0.4317099235
Growth_rate	caffeine	201-128	POL	0.0372770615
Total_growth	galactose	201-128	POL	-1.89100710781
Growth_rate	galactose	201-128	POL	-1.15718836508
Total_growth	glycine	201-128	POL	-0.152338740592
Growth_rate	glycine	201-128	POL	0.26887012685
Total_growth	hydroxyurea	201-128	POL	-0.399824889618
Growth_rate	hydroxyurea	201-128	POL	-0.1196307019285
Total_growth	isoleucine	201-128	POL	0.14486357798315
Growth_rate	isoleucine	201-128	POL	0.243491084
Total_growth	NaCl	201-128	POL	-0.685058870489
Growth_rate	NaCl	201-128	POL	-0.198406839158
Total_growth	phleomycin	201-128	POL	-0.403087666206
Growth_rate	phleomycin	201-128	POL	-0.137039275749
Total_growth	rapamycin	201-128	POL	-0.3899667828105
Growth_rate	rapamycin	201-128	POL	-0.0610599888628
Total_growth	allantoin	201-129	POL	-0.762274219
Growth_rate	allantoin	201-129	POL	0.2100504335
Total_growth	caffeine	201-129	POL	0.0089590055
Growth_rate	caffeine	201-129	POL	0.1019394125
Total_growth	galactose	201-129	POL	-1.789948261415
Growth_rate	galactose	201-129	POL	-0.752994608954
Total_growth	glycine	201-129	POL	-0.067584000372
Growth_rate	glycine	201-129	POL	0.2998311277
Total_growth	hydroxyurea	201-129	POL	-0.6247414152045
Growth_rate	hydroxyurea	201-129	POL	0.090058911164465
Total_growth	isoleucine	201-129	POL	-0.5258699711045
Growth_rate	isoleucine	201-129	POL	0.597716815556
Total_growth	NaCl	201-129	POL	-0.7967142866265
Growth_rate	NaCl	201-129	POL	-0.0726099213949
Total_growth	phleomycin	201-129	POL	-0.4273235780105
Growth_rate	phleomycin	201-129	POL	-0.13053452644995
Total_growth	rapamycin	201-129	POL	-0.1640923690348
Growth_rate	rapamycin	201-129	POL	0.17431251872125
Total_growth	allantoin	201-13	POL	-0.255725932
Growth_rate	allantoin	201-13	POL	-0.3397042325
Total_growth	caffeine	201-13	POL	0.12469408
Growth_rate	caffeine	201-13	POL	-0.1595785955
Total_growth	galactose	201-13	POL	-1.7810638345
Growth_rate	galactose	201-13	POL	-1.195833573385
Total_growth	glycine	201-13	POL	0.058641747741255
Growth_rate	glycine	201-13	POL	0.12005962435
Total_growth	hydroxyurea	201-13	POL	-0.5294440656185
Growth_rate	hydroxyurea	201-13	POL	-0.248120887379
Total_growth	isoleucine	201-13	POL	-0.140069092928
Growth_rate	isoleucine	201-13	POL	-0.12113930997465
Total_growth	NaCl	201-13	POL	-0.761685801578
Growth_rate	NaCl	201-13	POL	-0.173347300271
Total_growth	phleomycin	201-13	POL	-0.2260835887375
Growth_rate	phleomycin	201-13	POL	-0.1265857711125
Total_growth	rapamycin	201-13	POL	-0.0956892250803
Growth_rate	rapamycin	201-13	POL	-0.02953088806665
Total_growth	allantoin	201-130	POL	0.141649817
Growth_rate	allantoin	201-130	POL	-0.0630160855
Total_growth	caffeine	201-130	POL	-0.282325269
Growth_rate	caffeine	201-130	POL	-0.083131885
Total_growth	galactose	201-130	POL	-1.593354891025
Growth_rate	galactose	201-130	POL	-0.9839370843645
Total_growth	glycine	201-130	POL	0.0582305732783
Growth_rate	glycine	201-130	POL	0.152532409
Total_growth	hydroxyurea	201-130	POL	-0.01863001999815
Growth_rate	hydroxyurea	201-130	POL	-0.05166510879955
Total_growth	isoleucine	201-130	POL	0.3084742135795
Growth_rate	isoleucine	201-130	POL	0.2068445895
Total_growth	NaCl	201-130	POL	-1.17218173961
Growth_rate	NaCl	201-130	POL	-0.2923422717255
Total_growth	phleomycin	201-130	POL	-0.1047263154535
Growth_rate	phleomycin	201-130	POL	-0.1292627936295
Total_growth	rapamycin	201-130	POL	0.1536539445505
Growth_rate	rapamycin	201-130	POL	0.0516931625771
Total_growth	allantoin	201-131	POL	0.0525913565
Growth_rate	allantoin	201-131	POL	-0.15162927
Total_growth	caffeine	201-131	POL	-0.1894096485
Growth_rate	caffeine	201-131	POL	-0.2361946985
Total_growth	galactose	201-131	POL	-1.67322935265
Growth_rate	galactose	201-131	POL	-1.09772803019
Total_growth	glycine	201-131	POL	0.133875631411
Growth_rate	glycine	201-131	POL	0.07835679165
Total_growth	hydroxyurea	201-131	POL	-0.1693414661005
Growth_rate	hydroxyurea	201-131	POL	-0.2469373959435
Total_growth	isoleucine	201-131	POL	0.101204313944
Growth_rate	isoleucine	201-131	POL	0.0245064747
Total_growth	NaCl	201-131	POL	-0.816822593856
Growth_rate	NaCl	201-131	POL	-0.0499837481839
Total_growth	phleomycin	201-131	POL	-0.260183796237
Growth_rate	phleomycin	201-131	POL	-0.144641518835
Total_growth	rapamycin	201-131	POL	-0.3015103946715
Growth_rate	rapamycin	201-131	POL	-0.146178564234
Total_growth	allantoin	201-132	POL	0.348624437
Growth_rate	allantoin	201-132	POL	-0.1113554475
Total_growth	caffeine	201-132	POL	-0.151498504
Growth_rate	caffeine	201-132	POL	-0.010506762
Total_growth	galactose	201-132	POL	-1.44446831526
Growth_rate	galactose	201-132	POL	-0.9809487200345
Total_growth	glycine	201-132	POL	0.4173042341815
Growth_rate	glycine	201-132	POL	0.2266791421
Total_growth	hydroxyurea	201-132	POL	0.257772100673
Growth_rate	hydroxyurea	201-132	POL	-0.145698775985
Total_growth	isoleucine	201-132	POL	0.453392366038
Growth_rate	isoleucine	201-132	POL	0.157980964188
Total_growth	NaCl	201-132	POL	-0.3187372592785
Growth_rate	NaCl	201-132	POL	-0.11505533095355
Total_growth	phleomycin	201-132	POL	0.20034774401
Growth_rate	phleomycin	201-132	POL	-0.09352992559275
Total_growth	rapamycin	201-132	POL	0.141050314816
Growth_rate	rapamycin	201-132	POL	-0.08995472180785
Total_growth	allantoin	201-133	POL	-0.2079711435
Growth_rate	allantoin	201-133	POL	0.066942768
Total_growth	caffeine	201-133	POL	-0.2457949905
Growth_rate	caffeine	201-133	POL	-0.1240718755
Total_growth	galactose	201-133	POL	-0.0926763118384
Growth_rate	galactose	201-133	POL	-0.0195888920996
Total_growth	glycine	201-133	POL	-0.0399231031774
Growth_rate	glycine	201-133	POL	0.3306404363
Total_growth	hydroxyurea	201-133	POL	-0.4808650138595
Growth_rate	hydroxyurea	201-133	POL	0.027058342471225
Total_growth	isoleucine	201-133	POL	-0.4063308701915
Growth_rate	isoleucine	201-133	POL	-0.0160804032
Total_growth	NaCl	201-133	POL	-1.0227910568735
Growth_rate	NaCl	201-133	POL	0.012307531028
Total_growth	phleomycin	201-133	POL	-0.298874186889
Growth_rate	phleomycin	201-133	POL	0.0601297899797
Total_growth	rapamycin	201-133	POL	-0.4340830057545
Growth_rate	rapamycin	201-133	POL	-0.0365032129419
Total_growth	allantoin	201-14	POL	0.205316767
Growth_rate	allantoin	201-14	POL	-0.002049914
Total_growth	caffeine	201-14	POL	-0.54598408
Growth_rate	caffeine	201-14	POL	-0.0246677415
Total_growth	galactose	201-14	POL	-1.463572660695
Growth_rate	galactose	201-14	POL	-1.086175506555
Total_growth	glycine	201-14	POL	0.318951853307
Growth_rate	glycine	201-14	POL	0.254227381
Total_growth	hydroxyurea	201-14	POL	0.224751893106
Growth_rate	hydroxyurea	201-14	POL	-0.063539683711575
Total_growth	isoleucine	201-14	POL	0.08262280290705
Growth_rate	isoleucine	201-14	POL	0.025070074421385
Total_growth	NaCl	201-14	POL	-0.8529975339885
Growth_rate	NaCl	201-14	POL	-0.127262038318
Total_growth	phleomycin	201-14	POL	0.3715690269115
Growth_rate	phleomycin	201-14	POL	-0.010193915658045
Total_growth	rapamycin	201-14	POL	0.12908240871765
Growth_rate	rapamycin	201-14	POL	0.02712988576585
Total_growth	allantoin	201-15	POL	-0.128687745
Growth_rate	allantoin	201-15	POL	-0.110473281
Total_growth	caffeine	201-15	POL	-0.2822351685
Growth_rate	caffeine	201-15	POL	-0.090929457
Total_growth	galactose	201-15	POL	-1.681842370285
Growth_rate	galactose	201-15	POL	-1.0188608151
Total_growth	glycine	201-15	POL	-0.0238049590673
Growth_rate	glycine	201-15	POL	0.40549276095
Total_growth	hydroxyurea	201-15	POL	-0.337644236368
Growth_rate	hydroxyurea	201-15	POL	-0.0769482202596
Total_growth	isoleucine	201-15	POL	-0.5567336571085
Growth_rate	isoleucine	201-15	POL	0.0216829122702
Total_growth	NaCl	201-15	POL	-0.1658249161535
Growth_rate	NaCl	201-15	POL	-0.037365910057
Total_growth	phleomycin	201-15	POL	0.002499282615
Growth_rate	phleomycin	201-15	POL	-0.099277189082
Total_growth	rapamycin	201-15	POL	0.0089580729455
Growth_rate	rapamycin	201-15	POL	0.27468906225
Total_growth	allantoin	201-16	POL	-0.1589071335
Growth_rate	allantoin	201-16	POL	0.127537256
Total_growth	caffeine	201-16	POL	-0.3774701805
Growth_rate	caffeine	201-16	POL	-0.1225018965
Total_growth	galactose	201-16	POL	-1.938782203525
Growth_rate	galactose	201-16	POL	-0.914134160573
Total_growth	glycine	201-16	POL	-0.09559625426335
Growth_rate	glycine	201-16	POL	0.3435344789
Total_growth	hydroxyurea	201-16	POL	-0.1713579192705
Growth_rate	hydroxyurea	201-16	POL	0.1249589216525
Total_growth	isoleucine	201-16	POL	-0.02355000121353
Growth_rate	isoleucine	201-16	POL	0.363049409808
Total_growth	NaCl	201-16	POL	-0.84190159642
Growth_rate	NaCl	201-16	POL	-0.2812398439655
Total_growth	phleomycin	201-16	POL	0.08360731339675
Growth_rate	phleomycin	201-16	POL	0.09126016749385
Total_growth	rapamycin	201-16	POL	0.0020514333535
Growth_rate	rapamycin	201-16	POL	0.1082723222393
Total_growth	allantoin	201-17	POL	-0.1882259035
Growth_rate	allantoin	201-17	POL	0.1356842625
Total_growth	caffeine	201-17	POL	-0.4265857065
Growth_rate	caffeine	201-17	POL	-0.270029175
Total_growth	galactose	201-17	POL	-1.88076888658
Growth_rate	galactose	201-17	POL	-1.08658234263
Total_growth	glycine	201-17	POL	-0.1687721111765
Growth_rate	glycine	201-17	POL	0.2603528293
Total_growth	hydroxyurea	201-17	POL	-0.4110271257155
Growth_rate	hydroxyurea	201-17	POL	-0.01360304330745
Total_growth	isoleucine	201-17	POL	-0.0576550031957
Growth_rate	isoleucine	201-17	POL	0.145381752165
Total_growth	NaCl	201-17	POL	-0.613887327462
Growth_rate	NaCl	201-17	POL	-0.0937436184071
Total_growth	phleomycin	201-17	POL	-0.48680776722
Growth_rate	phleomycin	201-17	POL	-0.05954777689175
Total_growth	rapamycin	201-17	POL	-0.0961001551584
Growth_rate	rapamycin	201-17	POL	0.05728044511185
Total_growth	allantoin	201-18	POL	0.1671451145
Growth_rate	allantoin	201-18	POL	0.130796433
Total_growth	caffeine	201-18	POL	-0.204207947
Growth_rate	caffeine	201-18	POL	-0.290230718
Total_growth	galactose	201-18	POL	-1.60910895854
Growth_rate	galactose	201-18	POL	-1.11093819995
Total_growth	glycine	201-18	POL	0.13267653498
Growth_rate	glycine	201-18	POL	0.29491623865
Total_growth	hydroxyurea	201-18	POL	-0.105147846131
Growth_rate	hydroxyurea	201-18	POL	0.0139803925208
Total_growth	isoleucine	201-18	POL	0.2016439253595
Growth_rate	isoleucine	201-18	POL	0.1041675704335
Total_growth	NaCl	201-18	POL	-1.058756462115
Growth_rate	NaCl	201-18	POL	-0.289740752518
Total_growth	phleomycin	201-18	POL	-0.220881159929
Growth_rate	phleomycin	201-18	POL	-0.04299843261515
Total_growth	rapamycin	201-18	POL	0.0975843802157
Growth_rate	rapamycin	201-18	POL	0.04704870255905
Total_growth	allantoin	201-19	POL	-0.1536060555
Growth_rate	allantoin	201-19	POL	-0.0824016745
Total_growth	caffeine	201-19	POL	-0.0803097215
Growth_rate	caffeine	201-19	POL	-0.154998486
Total_growth	galactose	201-19	POL	-1.78199075117
Growth_rate	galactose	201-19	POL	-0.782660254112
Total_growth	glycine	201-19	POL	-0.13877355947535
Growth_rate	glycine	201-19	POL	0.3571583738
Total_growth	hydroxyurea	201-19	POL	-0.3394480907865
Growth_rate	hydroxyurea	201-19	POL	0.06221931005875
Total_growth	isoleucine	201-19	POL	-0.4655678554285
Growth_rate	isoleucine	201-19	POL	0.14247027919765
Total_growth	NaCl	201-19	POL	-0.979844429125
Growth_rate	NaCl	201-19	POL	-0.210915390098
Total_growth	phleomycin	201-19	POL	-0.09775338041825
Growth_rate	phleomycin	201-19	POL	-0.0670613529515
Total_growth	rapamycin	201-19	POL	-0.15636220327315
Growth_rate	rapamycin	201-19	POL	0.0850015586979
Total_growth	allantoin	201-21	POL	-0.6162930685
Growth_rate	allantoin	201-21	POL	0.261225526
Total_growth	caffeine	201-21	POL	-0.180936819
Growth_rate	caffeine	201-21	POL	-0.087804758
Total_growth	galactose	201-21	POL	-0.4098375158055
Growth_rate	galactose	201-21	POL	0.486233730973
Total_growth	glycine	201-21	POL	-0.631552831431
Growth_rate	glycine	201-21	POL	0.54736379295
Total_growth	hydroxyurea	201-21	POL	-0.4228234599835
Growth_rate	hydroxyurea	201-21	POL	0.390017288694
Total_growth	isoleucine	201-21	POL	-1.305072644155
Growth_rate	isoleucine	201-21	POL	0.736255985774
Total_growth	NaCl	201-21	POL	-0.0861239363065
Growth_rate	NaCl	201-21	POL	-0.0243013021113
Total_growth	phleomycin	201-21	POL	-0.483934950071
Growth_rate	phleomycin	201-21	POL	0.333240656262
Total_growth	rapamycin	201-21	POL	-1.2478713112705
Growth_rate	rapamycin	201-21	POL	0.2544733313475
Total_growth	allantoin	201-22	POL	-0.04592765
Growth_rate	allantoin	201-22	POL	-0.080403318
Total_growth	caffeine	201-22	POL	-0.00275059699999999
Growth_rate	caffeine	201-22	POL	0.0461164145
Total_growth	galactose	201-22	POL	0.01910077193898
Growth_rate	galactose	201-22	POL	-0.09479384669245
Total_growth	glycine	201-22	POL	0.243637284213
Growth_rate	glycine	201-22	POL	0.17205511825
Total_growth	hydroxyurea	201-22	POL	-0.3081522905895
Growth_rate	hydroxyurea	201-22	POL	-0.1573985000075
Total_growth	isoleucine	201-22	POL	0.2435875097725
Growth_rate	isoleucine	201-22	POL	0.153970497703
Total_growth	NaCl	201-22	POL	-0.159176695672
Growth_rate	NaCl	201-22	POL	0.2214881476726
Total_growth	phleomycin	201-22	POL	-0.4359238100415
Growth_rate	phleomycin	201-22	POL	-0.2046649435265
Total_growth	rapamycin	201-22	POL	0.0694033426704
Growth_rate	rapamycin	201-22	POL	0.1036450058019
Total_growth	allantoin	201-24	POL	-0.0976083015
Growth_rate	allantoin	201-24	POL	-0.001661093
Total_growth	caffeine	201-24	POL	-0.512446554
Growth_rate	caffeine	201-24	POL	-0.242214877
Total_growth	galactose	201-24	POL	-1.618803124155
Growth_rate	galactose	201-24	POL	-0.973481511739
Total_growth	glycine	201-24	POL	0.0258890374125
Growth_rate	glycine	201-24	POL	0.3983709751
Total_growth	hydroxyurea	201-24	POL	-0.449318324537
Growth_rate	hydroxyurea	201-24	POL	0.0901051113842
Total_growth	isoleucine	201-24	POL	-0.220844695767
Growth_rate	isoleucine	201-24	POL	0.39259223785
Total_growth	NaCl	201-24	POL	-1.69780749845
Growth_rate	NaCl	201-24	POL	-0.331106669341
Total_growth	phleomycin	201-24	POL	-0.3592911773445
Growth_rate	phleomycin	201-24	POL	0.00184796379208
Total_growth	rapamycin	201-24	POL	-0.190987643535
Growth_rate	rapamycin	201-24	POL	0.21191702931695
Total_growth	allantoin	201-25	POL	-0.195573407
Growth_rate	allantoin	201-25	POL	-0.0551559795
Total_growth	caffeine	201-25	POL	-0.2473538535
Growth_rate	caffeine	201-25	POL	-0.0552632195
Total_growth	galactose	201-25	POL	-0.0636654224637
Growth_rate	galactose	201-25	POL	0.02165448493524
Total_growth	glycine	201-25	POL	-0.0380159104232
Growth_rate	glycine	201-25	POL	0.36417796845
Total_growth	hydroxyurea	201-25	POL	-0.635737259518
Growth_rate	hydroxyurea	201-25	POL	-0.0931254438317
Total_growth	isoleucine	201-25	POL	-0.4761653667285
Growth_rate	isoleucine	201-25	POL	-0.2054641050805
Total_growth	NaCl	201-25	POL	-0.157286065014
Growth_rate	NaCl	201-25	POL	-0.0161817862485
Total_growth	phleomycin	201-25	POL	-0.591372303144
Growth_rate	phleomycin	201-25	POL	-0.152135974455
Total_growth	rapamycin	201-25	POL	-0.401421544572
Growth_rate	rapamycin	201-25	POL	-0.1092020293205
Total_growth	allantoin	201-26	POL	-0.0760562425
Growth_rate	allantoin	201-26	POL	-0.0460870165
Total_growth	caffeine	201-26	POL	-0.305745094
Growth_rate	caffeine	201-26	POL	0.0165325165
Total_growth	galactose	201-26	POL	-1.591243501075
Growth_rate	galactose	201-26	POL	-1.0236380596485
Total_growth	glycine	201-26	POL	-0.1406093459755
Growth_rate	glycine	201-26	POL	0.2591753666
Total_growth	hydroxyurea	201-26	POL	-0.00651884460008
Growth_rate	hydroxyurea	201-26	POL	-0.01526625754485
Total_growth	isoleucine	201-26	POL	-0.0418543859072
Growth_rate	isoleucine	201-26	POL	0.10574693794915
Total_growth	NaCl	201-26	POL	-1.1148131345435
Growth_rate	NaCl	201-26	POL	-0.1642535007245
Total_growth	phleomycin	201-26	POL	0.1797148170305
Growth_rate	phleomycin	201-26	POL	-0.00755444700637
Total_growth	rapamycin	201-26	POL	-0.1442473442278
Growth_rate	rapamycin	201-26	POL	-0.04226446237765
Total_growth	allantoin	201-27	POL	-0.1808808335
Growth_rate	allantoin	201-27	POL	-0.075861963
Total_growth	caffeine	201-27	POL	-0.3081422465
Growth_rate	caffeine	201-27	POL	0.067032518
Total_growth	galactose	201-27	POL	-0.1805507026015
Growth_rate	galactose	201-27	POL	-0.02676858758905
Total_growth	glycine	201-27	POL	0.02612863098995
Growth_rate	glycine	201-27	POL	0.27439110755
Total_growth	hydroxyurea	201-27	POL	-0.3411511456095
Growth_rate	hydroxyurea	201-27	POL	-0.1404319832455
Total_growth	isoleucine	201-27	POL	0.01656838122575
Growth_rate	isoleucine	201-27	POL	-0.03386579140068
Total_growth	NaCl	201-27	POL	-0.918397565706
Growth_rate	NaCl	201-27	POL	-0.07351267861175
Total_growth	phleomycin	201-27	POL	-0.2995012438525
Growth_rate	phleomycin	201-27	POL	-0.0963294000849
Total_growth	rapamycin	201-27	POL	0.06039077666375
Growth_rate	rapamycin	201-27	POL	0.0707731196195
Total_growth	allantoin	201-28	POL	0.2074096655
Growth_rate	allantoin	201-28	POL	0.1322277665
Total_growth	caffeine	201-28	POL	-0.530751484
Growth_rate	caffeine	201-28	POL	-0.2841096375
Total_growth	galactose	201-28	POL	0.17151670447
Growth_rate	galactose	201-28	POL	0.4886149153405
Total_growth	glycine	201-28	POL	0.13826900478585
Growth_rate	glycine	201-28	POL	0.47009102185
Total_growth	hydroxyurea	201-28	POL	-0.06102354231605
Growth_rate	hydroxyurea	201-28	POL	0.258228721316
Total_growth	isoleucine	201-28	POL	0.284532137265
Growth_rate	isoleucine	201-28	POL	0.4566378581
Total_growth	NaCl	201-28	POL	-0.3233626018155
Growth_rate	NaCl	201-28	POL	-0.0147238266028765
Total_growth	phleomycin	201-28	POL	0.15441095598095
Growth_rate	phleomycin	201-28	POL	0.1908652014585
Total_growth	rapamycin	201-28	POL	-0.236735358
Growth_rate	rapamycin	201-28	POL	0.1991770125
Total_growth	allantoin	201-29	POL	-0.073500371
Growth_rate	allantoin	201-29	POL	0.014149098
Total_growth	caffeine	201-29	POL	-0.323244823
Growth_rate	caffeine	201-29	POL	-0.084295518
Total_growth	galactose	201-29	POL	-1.847586975735
Growth_rate	galactose	201-29	POL	-0.526610629639
Total_growth	glycine	201-29	POL	-0.0442489086306
Growth_rate	glycine	201-29	POL	0.28697173015
Total_growth	hydroxyurea	201-29	POL	-0.355774591915
Growth_rate	hydroxyurea	201-29	POL	0.176216238236
Total_growth	isoleucine	201-29	POL	0.10318600129225
Growth_rate	isoleucine	201-29	POL	0.2777093448205
Total_growth	NaCl	201-29	POL	-0.8744972660265
Growth_rate	NaCl	201-29	POL	-0.24042054558
Total_growth	phleomycin	201-29	POL	-0.2693220170595
Growth_rate	phleomycin	201-29	POL	0.04772319604925
Total_growth	rapamycin	201-29	POL	-0.523639438
Growth_rate	rapamycin	201-29	POL	0.013923028
Total_growth	allantoin	201-3	POL	0.1409858735
Growth_rate	allantoin	201-3	POL	-0.03055
Total_growth	caffeine	201-3	POL	-0.120190138
Growth_rate	caffeine	201-3	POL	0.039919454
Total_growth	galactose	201-3	POL	-1.415971167385
Growth_rate	galactose	201-3	POL	-1.118258785345
Total_growth	glycine	201-3	POL	0.0283879183897
Growth_rate	glycine	201-3	POL	0.23136524185
Total_growth	hydroxyurea	201-3	POL	-0.03144711250795
Growth_rate	hydroxyurea	201-3	POL	-0.03573328243125
Total_growth	isoleucine	201-3	POL	0.1534142274481
Growth_rate	isoleucine	201-3	POL	0.043016551575
Total_growth	NaCl	201-3	POL	-0.8102449996265
Growth_rate	NaCl	201-3	POL	-0.335073902076
Total_growth	phleomycin	201-3	POL	-0.2135964527235
Growth_rate	phleomycin	201-3	POL	-0.08302408424475
Total_growth	rapamycin	201-3	POL	0.07049911619355
Growth_rate	rapamycin	201-3	POL	0.027713773505
Total_growth	allantoin	201-30	POL	-0.1547314145
Growth_rate	allantoin	201-30	POL	-0.125295187
Total_growth	caffeine	201-30	POL	-0.407976176
Growth_rate	caffeine	201-30	POL	-0.248366999
Total_growth	galactose	201-30	POL	-1.71509136611
Growth_rate	galactose	201-30	POL	-0.900424757503
Total_growth	glycine	201-30	POL	-0.13575888526297
Growth_rate	glycine	201-30	POL	0.2623291156
Total_growth	hydroxyurea	201-30	POL	-0.4060281490585
Growth_rate	hydroxyurea	201-30	POL	-0.09650131026415
Total_growth	isoleucine	201-30	POL	-0.10048386796925
Growth_rate	isoleucine	201-30	POL	-0.00789301415548
Total_growth	NaCl	201-30	POL	-0.9908941199475
Growth_rate	NaCl	201-30	POL	-0.219996228812
Total_growth	phleomycin	201-30	POL	-0.089293384895
Growth_rate	phleomycin	201-30	POL	-0.0220176337074
Total_growth	rapamycin	201-30	POL	-0.602080206
Growth_rate	rapamycin	201-30	POL	-0.2321681385
Total_growth	allantoin	201-32	POL	-0.228076856
Growth_rate	allantoin	201-32	POL	-0.0328458635
Total_growth	caffeine	201-32	POL	-0.3604674645
Growth_rate	caffeine	201-32	POL	-0.398824188
Total_growth	galactose	201-32	POL	-0.241383343068
Growth_rate	galactose	201-32	POL	-0.04558420579535
Total_growth	glycine	201-32	POL	-0.1736075328715
Growth_rate	glycine	201-32	POL	0.2694321181
Total_growth	hydroxyurea	201-32	POL	-0.6904183530835
Growth_rate	hydroxyurea	201-32	POL	0.002939286736645
Total_growth	isoleucine	201-32	POL	-0.20405125797
Growth_rate	isoleucine	201-32	POL	-0.0472776226944
Total_growth	NaCl	201-32	POL	-0.9877085750175
Growth_rate	NaCl	201-32	POL	-0.3274128245315
Total_growth	phleomycin	201-32	POL	-0.4417593813055
Growth_rate	phleomycin	201-32	POL	0.0201887849841
Total_growth	rapamycin	201-32	POL	-0.2159363125
Growth_rate	rapamycin	201-32	POL	-0.0091113795
Total_growth	allantoin	201-33	POL	0.252087152
Growth_rate	allantoin	201-33	POL	-0.174879471
Total_growth	caffeine	201-33	POL	-0.28013296
Growth_rate	caffeine	201-33	POL	-0.368859799
Total_growth	galactose	201-33	POL	-1.47144929966
Growth_rate	galactose	201-33	POL	-1.169102113295
Total_growth	glycine	201-33	POL	0.44392608456
Growth_rate	glycine	201-33	POL	0.1749034207
Total_growth	hydroxyurea	201-33	POL	-0.382013948509
Growth_rate	hydroxyurea	201-33	POL	-0.2736824077445
Total_growth	isoleucine	201-33	POL	0.3398747869115
Growth_rate	isoleucine	201-33	POL	0.1703554020506
Total_growth	NaCl	201-33	POL	-0.828084917161
Growth_rate	NaCl	201-33	POL	-0.257425280953
Total_growth	phleomycin	201-33	POL	-0.02055765688305
Growth_rate	phleomycin	201-33	POL	-0.2105590727435
Total_growth	rapamycin	201-33	POL	-0.1520757285
Growth_rate	rapamycin	201-33	POL	0.0026121965
Total_growth	allantoin	201-34	POL	0.2691313965
Growth_rate	allantoin	201-34	POL	-0.1208762515
Total_growth	caffeine	201-34	POL	-0.0215970535
Growth_rate	caffeine	201-34	POL	-0.168595721
Total_growth	galactose	201-34	POL	-1.48755943307
Growth_rate	galactose	201-34	POL	-1.1511781649
Total_growth	glycine	201-34	POL	0.442534664925
Growth_rate	glycine	201-34	POL	0.192419723
Total_growth	hydroxyurea	201-34	POL	-0.1238703704346
Growth_rate	hydroxyurea	201-34	POL	-0.1215263717013
Total_growth	isoleucine	201-34	POL	0.481190627268
Growth_rate	isoleucine	201-34	POL	0.15527568353
Total_growth	NaCl	201-34	POL	-1.1609290876755
Growth_rate	NaCl	201-34	POL	-0.2973924866885
Total_growth	phleomycin	201-34	POL	-0.00288946571815
Growth_rate	phleomycin	201-34	POL	-0.2731396125125
Total_growth	rapamycin	201-34	POL	0.241572665
Growth_rate	rapamycin	201-34	POL	0.0192808295
Total_growth	allantoin	201-35	POL	-0.195250394
Growth_rate	allantoin	201-35	POL	0.0131837565
Total_growth	caffeine	201-35	POL	-0.1351916975
Growth_rate	caffeine	201-35	POL	-0.1874316195
Total_growth	galactose	201-35	POL	-1.810568894385
Growth_rate	galactose	201-35	POL	-1.029882475316
Total_growth	glycine	201-35	POL	-0.15882566961465
Growth_rate	glycine	201-35	POL	0.2382535991
Total_growth	hydroxyurea	201-35	POL	-0.656840380055
Growth_rate	hydroxyurea	201-35	POL	-0.1218699046865
Total_growth	isoleucine	201-35	POL	-0.139595894452
Growth_rate	isoleucine	201-35	POL	-0.032014520941565
Total_growth	NaCl	201-35	POL	-1.5472072989125
Growth_rate	NaCl	201-35	POL	-0.186798256868
Total_growth	phleomycin	201-35	POL	-0.4463973818215
Growth_rate	phleomycin	201-35	POL	-0.027785897736003
Total_growth	rapamycin	201-35	POL	-0.281905203
Growth_rate	rapamycin	201-35	POL	-0.035847509
Total_growth	allantoin	201-36	POL	-0.2696617835
Growth_rate	allantoin	201-36	POL	0.0404371555
Total_growth	caffeine	201-36	POL	0.0335218675
Growth_rate	caffeine	201-36	POL	0.016140057
Total_growth	galactose	201-36	POL	-2.152644268995
Growth_rate	galactose	201-36	POL	-0.9758391781135
Total_growth	glycine	201-36	POL	-0.2252842241335
Growth_rate	glycine	201-36	POL	0.26856915765
Total_growth	hydroxyurea	201-36	POL	-0.647060205549
Growth_rate	hydroxyurea	201-36	POL	-0.013771937164165
Total_growth	isoleucine	201-36	POL	-0.01568674253905
Growth_rate	isoleucine	201-36	POL	0.068156460508
Total_growth	NaCl	201-36	POL	-1.100092770825
Growth_rate	NaCl	201-36	POL	-0.3456343924765
Total_growth	phleomycin	201-36	POL	-0.498721349976
Growth_rate	phleomycin	201-36	POL	0.01531291891045
Total_growth	rapamycin	201-36	POL	-0.400406921
Growth_rate	rapamycin	201-36	POL	-0.070643282
Total_growth	allantoin	201-37	POL	0.231994919
Growth_rate	allantoin	201-37	POL	-0.062487287
Total_growth	caffeine	201-37	POL	-0.529761094
Growth_rate	caffeine	201-37	POL	-0.242284912
Total_growth	galactose	201-37	POL	-1.450009204465
Growth_rate	galactose	201-37	POL	-1.13389015997
Total_growth	glycine	201-37	POL	0.3298365220965
Growth_rate	glycine	201-37	POL	0.21218041875
Total_growth	hydroxyurea	201-37	POL	-0.1673854835964
Growth_rate	hydroxyurea	201-37	POL	-0.1443880691665
Total_growth	isoleucine	201-37	POL	0.3605345159985
Growth_rate	isoleucine	201-37	POL	0.1289205313595
Total_growth	NaCl	201-37	POL	-1.282459919898
Growth_rate	NaCl	201-37	POL	-0.28176871360745
Total_growth	phleomycin	201-37	POL	-0.04615112450805
Growth_rate	phleomycin	201-37	POL	-0.12541083453915
Total_growth	rapamycin	201-37	POL	0.179011931
Growth_rate	rapamycin	201-37	POL	0.057777623
Total_growth	allantoin	201-38	POL	-0.251314171
Growth_rate	allantoin	201-38	POL	-0.0156511615
Total_growth	caffeine	201-38	POL	-0.318726427
Growth_rate	caffeine	201-38	POL	-0.104450593
Total_growth	galactose	201-38	POL	-2.02766025051
Growth_rate	galactose	201-38	POL	-0.776368790599
Total_growth	glycine	201-38	POL	-0.2893200097565
Growth_rate	glycine	201-38	POL	0.41552303265
Total_growth	hydroxyurea	201-38	POL	-0.8890408848555
Growth_rate	hydroxyurea	201-38	POL	0.03384544423458
Total_growth	isoleucine	201-38	POL	-0.16173167809795
Growth_rate	isoleucine	201-38	POL	0.2829261436
Total_growth	NaCl	201-38	POL	-1.4357067856
Growth_rate	NaCl	201-38	POL	-0.512318601028
Total_growth	phleomycin	201-38	POL	-0.513707199889
Growth_rate	phleomycin	201-38	POL	0.2541430025675
Total_growth	rapamycin	201-38	POL	-0.411119107
Growth_rate	rapamycin	201-38	POL	0.07591812
Total_growth	allantoin	201-39	POL	0.1063753345
Growth_rate	allantoin	201-39	POL	-0.11401709
Total_growth	caffeine	201-39	POL	-0.1881871885
Growth_rate	caffeine	201-39	POL	-0.090825616
Total_growth	galactose	201-39	POL	-1.59171775222
Growth_rate	galactose	201-39	POL	-1.13558528317
Total_growth	glycine	201-39	POL	0.303290125213
Growth_rate	glycine	201-39	POL	0.1734270981
Total_growth	hydroxyurea	201-39	POL	0.0710412553751
Growth_rate	hydroxyurea	201-39	POL	-0.1371293465025
Total_growth	isoleucine	201-39	POL	0.1918999462295
Growth_rate	isoleucine	201-39	POL	-0.00699815643045
Total_growth	NaCl	201-39	POL	-0.142528439715
Growth_rate	NaCl	201-39	POL	-0.10249116181005
Total_growth	phleomycin	201-39	POL	0.3286270471635
Growth_rate	phleomycin	201-39	POL	-0.08489721236395
Total_growth	rapamycin	201-39	POL	0.3098301925
Growth_rate	rapamycin	201-39	POL	0.1230145295
Total_growth	allantoin	201-4	POL	-0.363774782
Growth_rate	allantoin	201-4	POL	-0.168822204
Total_growth	caffeine	201-4	POL	-0.349363217
Growth_rate	caffeine	201-4	POL	-0.1758545245
Total_growth	galactose	201-4	POL	-0.0353901456598
Growth_rate	galactose	201-4	POL	0.124550330901
Total_growth	glycine	201-4	POL	-0.163932280499
Growth_rate	glycine	201-4	POL	0.18858614445
Total_growth	hydroxyurea	201-4	POL	-0.468102622428
Growth_rate	hydroxyurea	201-4	POL	-0.13337201989
Total_growth	isoleucine	201-4	POL	-0.3176923093205
Growth_rate	isoleucine	201-4	POL	-0.0625735075164
Total_growth	NaCl	201-4	POL	-0.742534727718
Growth_rate	NaCl	201-4	POL	-0.1630497605645
Total_growth	phleomycin	201-4	POL	-0.2505666823885
Growth_rate	phleomycin	201-4	POL	0.05170938996175
Total_growth	rapamycin	201-4	POL	-0.049818925267515
Growth_rate	rapamycin	201-4	POL	0.057219703221665
Total_growth	allantoin	201-40	POL	-0.668165397
Growth_rate	allantoin	201-40	POL	0.1221571035
Total_growth	caffeine	201-40	POL	-0.2634658585
Growth_rate	caffeine	201-40	POL	-0.029992883
Total_growth	galactose	201-40	POL	-2.257960963725
Growth_rate	galactose	201-40	POL	-0.741931782366
Total_growth	glycine	201-40	POL	-0.2359093401605
Growth_rate	glycine	201-40	POL	0.274935433
Total_growth	hydroxyurea	201-40	POL	-1.146473123955
Growth_rate	hydroxyurea	201-40	POL	-0.00336887739295001
Total_growth	isoleucine	201-40	POL	-0.258255103832
Growth_rate	isoleucine	201-40	POL	0.341547127256
Total_growth	NaCl	201-40	POL	-1.14340228441
Growth_rate	NaCl	201-40	POL	-0.2733133680045
Total_growth	phleomycin	201-40	POL	-0.750464026245
Growth_rate	phleomycin	201-40	POL	0.2749790196125
Total_growth	rapamycin	201-40	POL	-1.0414907505
Growth_rate	rapamycin	201-40	POL	0.1219066915
Total_growth	allantoin	201-41	POL	-0.121011648
Growth_rate	allantoin	201-41	POL	0.3529161595
Total_growth	caffeine	201-41	POL	0.315685723
Growth_rate	caffeine	201-41	POL	-0.096693307
Total_growth	galactose	201-41	POL	-1.74807051614
Growth_rate	galactose	201-41	POL	-0.681759453931
Total_growth	glycine	201-41	POL	-0.273664080052
Growth_rate	glycine	201-41	POL	0.10624709675
Total_growth	hydroxyurea	201-41	POL	-0.449163349681
Growth_rate	hydroxyurea	201-41	POL	0.07728739240785
Total_growth	isoleucine	201-41	POL	-0.584969428227
Growth_rate	isoleucine	201-41	POL	0.7515182822
Total_growth	NaCl	201-41	POL	-0.299618481052
Growth_rate	NaCl	201-41	POL	-0.0320715422209
Total_growth	phleomycin	201-41	POL	0.09653206712825
Growth_rate	phleomycin	201-41	POL	0.1266873995559
Total_growth	rapamycin	201-41	POL	-0.8453794025
Growth_rate	rapamycin	201-41	POL	-0.0238157665
Total_growth	allantoin	201-42	POL	-0.068439051
Growth_rate	allantoin	201-42	POL	-0.098409764
Total_growth	caffeine	201-42	POL	-0.0994776285
Growth_rate	caffeine	201-42	POL	-0.1332772465
Total_growth	galactose	201-42	POL	-1.41103274354
Growth_rate	galactose	201-42	POL	-1.165149340355
Total_growth	glycine	201-42	POL	0.0771004774245
Growth_rate	glycine	201-42	POL	0.2403539736
Total_growth	hydroxyurea	201-42	POL	-0.161392685127
Growth_rate	hydroxyurea	201-42	POL	-0.025361827177
Total_growth	isoleucine	201-42	POL	0.043693718884575
Growth_rate	isoleucine	201-42	POL	0.06556439135145
Total_growth	NaCl	201-42	POL	-0.8354416392355
Growth_rate	NaCl	201-42	POL	-0.3127654693795
Total_growth	phleomycin	201-42	POL	-0.07774989135715
Growth_rate	phleomycin	201-42	POL	-0.0123057872808
Total_growth	rapamycin	201-42	POL	0.163660346
Growth_rate	rapamycin	201-42	POL	0.0670986915
Total_growth	allantoin	201-43	POL	0.0628905475
Growth_rate	allantoin	201-43	POL	0.0175882725
Total_growth	caffeine	201-43	POL	-0.285717173
Growth_rate	caffeine	201-43	POL	-0.223447712
Total_growth	galactose	201-43	POL	-1.746941965135
Growth_rate	galactose	201-43	POL	-1.228663924745
Total_growth	glycine	201-43	POL	0.2588496750195
Growth_rate	glycine	201-43	POL	0.25667084645
Total_growth	hydroxyurea	201-43	POL	-0.09738938856885
Growth_rate	hydroxyurea	201-43	POL	-0.159226561913
Total_growth	isoleucine	201-43	POL	0.27922742984
Growth_rate	isoleucine	201-43	POL	0.0665090969636
Total_growth	NaCl	201-43	POL	-1.017975648428
Growth_rate	NaCl	201-43	POL	-0.2614570972755
Total_growth	phleomycin	201-43	POL	0.156549229528
Growth_rate	phleomycin	201-43	POL	-0.08899066178305
Total_growth	rapamycin	201-43	POL	-0.0443105415
Growth_rate	rapamycin	201-43	POL	-0.122538188
Total_growth	allantoin	201-44	POL	0.0105327885
Growth_rate	allantoin	201-44	POL	-0.0157427425
Total_growth	caffeine	201-44	POL	-0.292152437
Growth_rate	caffeine	201-44	POL	-0.205581827
Total_growth	galactose	201-44	POL	-1.71622303626
Growth_rate	galactose	201-44	POL	-1.25237172824
Total_growth	glycine	201-44	POL	0.25592000499
Growth_rate	glycine	201-44	POL	0.22713623985
Total_growth	hydroxyurea	201-44	POL	-0.5717955471945
Growth_rate	hydroxyurea	201-44	POL	-0.309666743542
Total_growth	isoleucine	201-44	POL	0.1710429443993
Growth_rate	isoleucine	201-44	POL	0.12602456258935
Total_growth	NaCl	201-44	POL	-1.058518105985
Growth_rate	NaCl	201-44	POL	-0.3780954197285
Total_growth	phleomycin	201-44	POL	-0.10535146989075
Growth_rate	phleomycin	201-44	POL	-0.198250126274
Total_growth	rapamycin	201-44	POL	0.3784935915
Growth_rate	rapamycin	201-44	POL	0.052855085
Total_growth	allantoin	201-46	POL	0.210767074
Growth_rate	allantoin	201-46	POL	-0.075392853
Total_growth	caffeine	201-46	POL	-0.2196735455
Growth_rate	caffeine	201-46	POL	-0.121757129
Total_growth	galactose	201-46	POL	-1.41773576363
Growth_rate	galactose	201-46	POL	-1.318529786905
Total_growth	glycine	201-46	POL	0.4831067804625
Growth_rate	glycine	201-46	POL	0.21493898865
Total_growth	hydroxyurea	201-46	POL	-0.3664840092
Growth_rate	hydroxyurea	201-46	POL	-0.272107907898
Total_growth	isoleucine	201-46	POL	0.345771713283
Growth_rate	isoleucine	201-46	POL	0.07535709335445
Total_growth	NaCl	201-46	POL	-0.8658382829455
Growth_rate	NaCl	201-46	POL	-0.504006895771
Total_growth	phleomycin	201-46	POL	-0.0521026085063
Growth_rate	phleomycin	201-46	POL	-0.2325034548915
Total_growth	rapamycin	201-46	POL	0.003698305
Growth_rate	rapamycin	201-46	POL	-0.088325058
Total_growth	allantoin	201-5	POL	0.0673006695
Growth_rate	allantoin	201-5	POL	-0.206665413
Total_growth	caffeine	201-5	POL	0.0865363505
Growth_rate	caffeine	201-5	POL	0.059177093
Total_growth	galactose	201-5	POL	-1.312507573965
Growth_rate	galactose	201-5	POL	-1.225682718485
Total_growth	glycine	201-5	POL	0.2793218500875
Growth_rate	glycine	201-5	POL	0.19335503135
Total_growth	hydroxyurea	201-5	POL	-0.3589029464465
Growth_rate	hydroxyurea	201-5	POL	-0.1174805782025
Total_growth	isoleucine	201-5	POL	0.20493262605365
Growth_rate	isoleucine	201-5	POL	-0.0173934739838
Total_growth	NaCl	201-5	POL	-1.028963618075
Growth_rate	NaCl	201-5	POL	-0.241697661333
Total_growth	phleomycin	201-5	POL	-0.1855718277045
Growth_rate	phleomycin	201-5	POL	-0.09384464810015
Total_growth	rapamycin	201-5	POL	-0.2532758657325
Growth_rate	rapamycin	201-5	POL	-0.147191081942
Total_growth	allantoin	201-51	POL	-0.244497461
Growth_rate	allantoin	201-51	POL	0.1634378205
Total_growth	caffeine	201-51	POL	0.149656108
Growth_rate	caffeine	201-51	POL	-0.017797442
Total_growth	galactose	201-51	POL	0.0057111716355
Growth_rate	galactose	201-51	POL	0.2885099909365
Total_growth	glycine	201-51	POL	-0.388581762936
Growth_rate	glycine	201-51	POL	0.2377434251
Total_growth	hydroxyurea	201-51	POL	-0.5049766890515
Growth_rate	hydroxyurea	201-51	POL	0.184270948438
Total_growth	isoleucine	201-51	POL	-0.439637525103
Growth_rate	isoleucine	201-51	POL	0.167952914402
Total_growth	NaCl	201-51	POL	-0.0581875929545
Growth_rate	NaCl	201-51	POL	-0.166901887461
Total_growth	phleomycin	201-51	POL	-0.0549071517023
Growth_rate	phleomycin	201-51	POL	0.1949410728855
Total_growth	rapamycin	201-51	POL	-0.0956851195
Growth_rate	rapamycin	201-51	POL	0.307059575
Total_growth	allantoin	201-52	POL	-0.616966102
Growth_rate	allantoin	201-52	POL	0.028594031
Total_growth	caffeine	201-52	POL	0.1512424695
Growth_rate	caffeine	201-52	POL	-0.127868167
Total_growth	galactose	201-52	POL	-1.85978564028
Growth_rate	galactose	201-52	POL	-0.969348990092
Total_growth	glycine	201-52	POL	-0.452788262169
Growth_rate	glycine	201-52	POL	0.22138802065
Total_growth	hydroxyurea	201-52	POL	-0.3684825423235
Growth_rate	hydroxyurea	201-52	POL	0.118221076409
Total_growth	isoleucine	201-52	POL	-0.2250073664825
Growth_rate	isoleucine	201-52	POL	0.4188173665
Total_growth	NaCl	201-52	POL	-1.228071532695
Growth_rate	NaCl	201-52	POL	-0.287301527822
Total_growth	phleomycin	201-52	POL	-0.281347932567
Growth_rate	phleomycin	201-52	POL	0.10063237961505
Total_growth	rapamycin	201-52	POL	-0.385409538
Growth_rate	rapamycin	201-52	POL	0.162508569
Total_growth	allantoin	201-53	POL	0.302611328
Growth_rate	allantoin	201-53	POL	0.016105129
Total_growth	caffeine	201-53	POL	0.00941887750000001
Growth_rate	caffeine	201-53	POL	-0.0738014675
Total_growth	galactose	201-53	POL	0.02470102792355
Growth_rate	galactose	201-53	POL	0.098242289404
Total_growth	glycine	201-53	POL	-0.0116403067877
Growth_rate	glycine	201-53	POL	0.36137967495
Total_growth	hydroxyurea	201-53	POL	-0.204747360254
Growth_rate	hydroxyurea	201-53	POL	0.037453510981645
Total_growth	isoleucine	201-53	POL	0.1828009677254
Growth_rate	isoleucine	201-53	POL	0.1926347325775
Total_growth	NaCl	201-53	POL	-0.65363724494
Growth_rate	NaCl	201-53	POL	-0.279206911356
Total_growth	phleomycin	201-53	POL	0.2305583516445
Growth_rate	phleomycin	201-53	POL	0.1834801256405
Total_growth	rapamycin	201-53	POL	-0.340962227
Growth_rate	rapamycin	201-53	POL	0.03785636831835
Total_growth	allantoin	201-55	POL	0.250353504
Growth_rate	allantoin	201-55	POL	-0.084902179
Total_growth	caffeine	201-55	POL	-0.15930844
Growth_rate	caffeine	201-55	POL	-0.170798121
Total_growth	galactose	201-55	POL	-1.480076499465
Growth_rate	galactose	201-55	POL	-1.3116340181
Total_growth	glycine	201-55	POL	0.362964980028
Growth_rate	glycine	201-55	POL	0.20108692465
Total_growth	hydroxyurea	201-55	POL	-0.10252642436455
Growth_rate	hydroxyurea	201-55	POL	-0.2211308108875
Total_growth	isoleucine	201-55	POL	0.278908183362
Growth_rate	isoleucine	201-55	POL	0.09173957579015
Total_growth	NaCl	201-55	POL	-0.9134002439205
Growth_rate	NaCl	201-55	POL	0.03266885787627
Total_growth	phleomycin	201-55	POL	-0.04386650100345
Growth_rate	phleomycin	201-55	POL	-0.231001989775
Total_growth	rapamycin	201-55	POL	-0.06936549559465
Growth_rate	rapamycin	201-55	POL	-0.0347800582944
Total_growth	allantoin	201-56	POL	-0.0567433135
Growth_rate	allantoin	201-56	POL	-0.19165531
Total_growth	caffeine	201-56	POL	-0.127012611
Growth_rate	caffeine	201-56	POL	-0.191338159
Total_growth	galactose	201-56	POL	-1.534967879785
Growth_rate	galactose	201-56	POL	-1.237760965205
Total_growth	glycine	201-56	POL	0.1106714287895
Growth_rate	glycine	201-56	POL	0.1136836417
Total_growth	hydroxyurea	201-56	POL	-0.733019059732
Growth_rate	hydroxyurea	201-56	POL	-0.3124775639995
Total_growth	isoleucine	201-56	POL	-0.02891441452285
Growth_rate	isoleucine	201-56	POL	-0.0572556990075
Total_growth	NaCl	201-56	POL	-0.895322454822
Growth_rate	NaCl	201-56	POL	-0.1839741833
Total_growth	phleomycin	201-56	POL	-0.388718801456
Growth_rate	phleomycin	201-56	POL	-0.2733359009635
Total_growth	rapamycin	201-56	POL	0.0843508816123
Growth_rate	rapamycin	201-56	POL	0.039536454954
Total_growth	allantoin	201-57	POL	0.2399091385
Growth_rate	allantoin	201-57	POL	-0.1191333845
Total_growth	caffeine	201-57	POL	-0.090344283
Growth_rate	caffeine	201-57	POL	-0.058634996
Total_growth	galactose	201-57	POL	-1.599916328155
Growth_rate	galactose	201-57	POL	-1.23774572586
Total_growth	glycine	201-57	POL	0.22216733193
Growth_rate	glycine	201-57	POL	0.2854716849
Total_growth	hydroxyurea	201-57	POL	-0.1370993358655
Growth_rate	hydroxyurea	201-57	POL	-0.010232925877675
Total_growth	isoleucine	201-57	POL	-0.197102863674
Growth_rate	isoleucine	201-57	POL	-0.0097259889685
Total_growth	NaCl	201-57	POL	-0.9974727168225
Growth_rate	NaCl	201-57	POL	-0.2310595594405
Total_growth	phleomycin	201-57	POL	-0.353193141542
Growth_rate	phleomycin	201-57	POL	-0.00832433970875
Total_growth	rapamycin	201-57	POL	-0.01667364434825
Growth_rate	rapamycin	201-57	POL	0.04358776238415
Total_growth	allantoin	201-59	POL	-0.4347373
Growth_rate	allantoin	201-59	POL	0.172106897
Total_growth	caffeine	201-59	POL	-0.470917254
Growth_rate	caffeine	201-59	POL	-0.028529759
Total_growth	galactose	201-59	POL	-2.02789248355
Growth_rate	galactose	201-59	POL	-0.829178836912
Total_growth	glycine	201-59	POL	-0.290098034982
Growth_rate	glycine	201-59	POL	0.4598024623
Total_growth	hydroxyurea	201-59	POL	-0.413196341809
Growth_rate	hydroxyurea	201-59	POL	0.189376215971
Total_growth	isoleucine	201-59	POL	-0.3744223395145
Growth_rate	isoleucine	201-59	POL	0.2298603676465
Total_growth	NaCl	201-59	POL	-1.249548919085
Growth_rate	NaCl	201-59	POL	-0.3118383700275
Total_growth	phleomycin	201-59	POL	-0.4472639080405
Growth_rate	phleomycin	201-59	POL	0.10657769080605
Total_growth	rapamycin	201-59	POL	-0.200796331328
Growth_rate	rapamycin	201-59	POL	0.189679406756
Total_growth	allantoin	201-6	POL	-0.121153099
Growth_rate	allantoin	201-6	POL	-0.2012683675
Total_growth	caffeine	201-6	POL	-0.364658044
Growth_rate	caffeine	201-6	POL	-0.0915890975
Total_growth	galactose	201-6	POL	-1.55957274547
Growth_rate	galactose	201-6	POL	-0.702829557962
Total_growth	glycine	201-6	POL	0.214122300107
Growth_rate	glycine	201-6	POL	0.21898210825
Total_growth	hydroxyurea	201-6	POL	-0.2464414897775
Growth_rate	hydroxyurea	201-6	POL	-0.08414263312225
Total_growth	isoleucine	201-6	POL	0.177224120474
Growth_rate	isoleucine	201-6	POL	0.04736035672295
Total_growth	NaCl	201-6	POL	-1.007916616834
Growth_rate	NaCl	201-6	POL	-0.2634467592445
Total_growth	phleomycin	201-6	POL	-0.09586666086065
Growth_rate	phleomycin	201-6	POL	-0.0923073621412
Total_growth	rapamycin	201-6	POL	-0.1946183752875
Growth_rate	rapamycin	201-6	POL	0.0268619236839
Total_growth	allantoin	201-60	POL	-0.5617608085
Growth_rate	allantoin	201-60	POL	0.116762809
Total_growth	caffeine	201-60	POL	0.0328820905
Growth_rate	caffeine	201-60	POL	0.0598527425
Total_growth	galactose	201-60	POL	-1.899939896505
Growth_rate	galactose	201-60	POL	-0.8454990531675
Total_growth	glycine	201-60	POL	-0.4442607876615
Growth_rate	glycine	201-60	POL	0.27531133025
Total_growth	hydroxyurea	201-60	POL	-0.5815385559035
Growth_rate	hydroxyurea	201-60	POL	0.0797817828006
Total_growth	isoleucine	201-60	POL	-0.583583651593
Growth_rate	isoleucine	201-60	POL	0.065706296988
Total_growth	NaCl	201-60	POL	-1.08544972002
Growth_rate	NaCl	201-60	POL	-0.268010813202
Total_growth	phleomycin	201-60	POL	-0.3777631606565
Growth_rate	phleomycin	201-60	POL	0.0258553005223
Total_growth	rapamycin	201-60	POL	-0.107592924947
Growth_rate	rapamycin	201-60	POL	0.123911310863
Total_growth	allantoin	201-61	POL	0.143074854
Growth_rate	allantoin	201-61	POL	-0.09355491
Total_growth	caffeine	201-61	POL	-0.34190929
Growth_rate	caffeine	201-61	POL	-0.095384659
Total_growth	galactose	201-61	POL	0.08577465899035
Growth_rate	galactose	201-61	POL	0.0496496342102
Total_growth	glycine	201-61	POL	0.00525987431515
Growth_rate	glycine	201-61	POL	0.21426683705
Total_growth	hydroxyurea	201-61	POL	0.0962811452422
Growth_rate	hydroxyurea	201-61	POL	0.06541482540995
Total_growth	isoleucine	201-61	POL	-0.2539058155205
Growth_rate	isoleucine	201-61	POL	0.075152574739399
Total_growth	NaCl	201-61	POL	-0.6489101640145
Growth_rate	NaCl	201-61	POL	-0.201334455766
Total_growth	phleomycin	201-61	POL	-0.05682101403345
Growth_rate	phleomycin	201-61	POL	0.0696308721188
Total_growth	rapamycin	201-61	POL	0.1807132100505
Growth_rate	rapamycin	201-61	POL	0.12087039866095
Total_growth	allantoin	201-62	POL	-0.106988012
Growth_rate	allantoin	201-62	POL	-0.060683198
Total_growth	caffeine	201-62	POL	-0.259863627
Growth_rate	caffeine	201-62	POL	-0.2021274335
Total_growth	galactose	201-62	POL	-1.80670751044
Growth_rate	galactose	201-62	POL	-1.02559554086
Total_growth	glycine	201-62	POL	-0.149242055868
Growth_rate	glycine	201-62	POL	0.18717015495
Total_growth	hydroxyurea	201-62	POL	-0.665065705642
Growth_rate	hydroxyurea	201-62	POL	-0.1154233346059
Total_growth	isoleucine	201-62	POL	0.062849906757
Growth_rate	isoleucine	201-62	POL	0.1204438713
Total_growth	NaCl	201-62	POL	-0.869707842212
Growth_rate	NaCl	201-62	POL	-0.184833712067
Total_growth	phleomycin	201-62	POL	-0.1940330296305
Growth_rate	phleomycin	201-62	POL	0.06385565198775
Total_growth	rapamycin	201-62	POL	-0.3104549326235
Growth_rate	rapamycin	201-62	POL	-0.03024277135755
Total_growth	allantoin	201-63	POL	-0.0707506025
Growth_rate	allantoin	201-63	POL	-0.1522243415
Total_growth	caffeine	201-63	POL	-0.2767764535
Growth_rate	caffeine	201-63	POL	-0.0710991155
Total_growth	galactose	201-63	POL	-1.48287876312
Growth_rate	galactose	201-63	POL	-0.8759818495385
Total_growth	glycine	201-63	POL	-0.0697905689803
Growth_rate	glycine	201-63	POL	0.24216939615
Total_growth	hydroxyurea	201-63	POL	-0.3051324348785
Growth_rate	hydroxyurea	201-63	POL	-0.0437193509045
Total_growth	isoleucine	201-63	POL	-0.164627843167
Growth_rate	isoleucine	201-63	POL	0.065542519934
Total_growth	NaCl	201-63	POL	-0.668054268839
Growth_rate	NaCl	201-63	POL	-0.235751300305
Total_growth	phleomycin	201-63	POL	0.08864293005535
Growth_rate	phleomycin	201-63	POL	0.0930664215786
Total_growth	rapamycin	201-63	POL	-0.433719511
Growth_rate	rapamycin	201-63	POL	-0.0888515026612
Total_growth	allantoin	201-64	POL	-0.773904359
Growth_rate	allantoin	201-64	POL	0.0844075785
Total_growth	caffeine	201-64	POL	-0.2209557395
Growth_rate	caffeine	201-64	POL	-0.1218091375
Total_growth	galactose	201-64	POL	-2.0214140713
Growth_rate	galactose	201-64	POL	-0.4568200046795
Total_growth	glycine	201-64	POL	-0.2771626718255
Growth_rate	glycine	201-64	POL	0.2982263067
Total_growth	hydroxyurea	201-64	POL	-1.073509983655
Growth_rate	hydroxyurea	201-64	POL	0.1030639173659
Total_growth	isoleucine	201-64	POL	-0.7669404402635
Growth_rate	isoleucine	201-64	POL	0.297134769949
Total_growth	NaCl	201-64	POL	-1.3622876137765
Growth_rate	NaCl	201-64	POL	-0.0795054179401
Total_growth	phleomycin	201-64	POL	-0.482743849163
Growth_rate	phleomycin	201-64	POL	0.19514266714
Total_growth	rapamycin	201-64	POL	-0.540313579596
Growth_rate	rapamycin	201-64	POL	0.0410594328487
Total_growth	allantoin	201-65	POL	0.170761049
Growth_rate	allantoin	201-65	POL	-0.1285162275
Total_growth	caffeine	201-65	POL	-0.2556649325
Growth_rate	caffeine	201-65	POL	-0.222720568
Total_growth	galactose	201-65	POL	-1.284069483885
Growth_rate	galactose	201-65	POL	-1.0588285380345
Total_growth	glycine	201-65	POL	0.211620252843
Growth_rate	glycine	201-65	POL	0.2601616758
Total_growth	hydroxyurea	201-65	POL	-0.07228305592605
Growth_rate	hydroxyurea	201-65	POL	0.1497159409344
Total_growth	isoleucine	201-65	POL	0.177594954103
Growth_rate	isoleucine	201-65	POL	0.14579137815
Total_growth	NaCl	201-65	POL	-0.567170883096
Growth_rate	NaCl	201-65	POL	-0.0154839331332
Total_growth	phleomycin	201-65	POL	0.1499199328481
Growth_rate	phleomycin	201-65	POL	-0.08457999303735
Total_growth	rapamycin	201-65	POL	0.103919673
Growth_rate	rapamycin	201-65	POL	-0.022264189
Total_growth	allantoin	201-66	POL	0.189773674
Growth_rate	allantoin	201-66	POL	0.004248271
Total_growth	caffeine	201-66	POL	-0.066323258
Growth_rate	caffeine	201-66	POL	-0.0782729525
Total_growth	galactose	201-66	POL	-1.22973482058
Growth_rate	galactose	201-66	POL	-1.057830886855
Total_growth	glycine	201-66	POL	0.10786493755655
Growth_rate	glycine	201-66	POL	0.28780027865
Total_growth	hydroxyurea	201-66	POL	-0.06912942000065
Growth_rate	hydroxyurea	201-66	POL	-0.0074597571075
Total_growth	isoleucine	201-66	POL	0.230944891652
Growth_rate	isoleucine	201-66	POL	0.141780406817
Total_growth	NaCl	201-66	POL	-0.1788264020765
Growth_rate	NaCl	201-66	POL	0.2548587640464
Total_growth	phleomycin	201-66	POL	-0.11705293088815
Growth_rate	phleomycin	201-66	POL	-0.02431241349024
Total_growth	rapamycin	201-66	POL	-0.0396184346869
Growth_rate	rapamycin	201-66	POL	0.0417681911789
Total_growth	allantoin	201-67	POL	-0.268388003
Growth_rate	allantoin	201-67	POL	0.1435939875
Total_growth	caffeine	201-67	POL	-0.1991808725
Growth_rate	caffeine	201-67	POL	-0.1269186175
Total_growth	galactose	201-67	POL	-1.763689029255
Growth_rate	galactose	201-67	POL	-0.8170414876905
Total_growth	glycine	201-67	POL	0.0456277482264
Growth_rate	glycine	201-67	POL	0.2790697298
Total_growth	hydroxyurea	201-67	POL	-0.2104037916585
Growth_rate	hydroxyurea	201-67	POL	0.20987307631805
Total_growth	isoleucine	201-67	POL	-0.1389711791383
Growth_rate	isoleucine	201-67	POL	0.561507679194
Total_growth	NaCl	201-67	POL	-0.872814422848
Growth_rate	NaCl	201-67	POL	-0.135355301882
Total_growth	phleomycin	201-67	POL	-0.13078320379335
Growth_rate	phleomycin	201-67	POL	-0.06295178894115
Total_growth	rapamycin	201-67	POL	-0.080607914
Growth_rate	rapamycin	201-67	POL	-0.1444130547105
Total_growth	allantoin	201-68	POL	-0.900031745
Growth_rate	allantoin	201-68	POL	0.144590903
Total_growth	caffeine	201-68	POL	-0.1769005045
Growth_rate	caffeine	201-68	POL	-0.079838548
Total_growth	galactose	201-68	POL	-1.77561896857
Growth_rate	galactose	201-68	POL	-0.7086313267025
Total_growth	glycine	201-68	POL	-0.287751781701
Growth_rate	glycine	201-68	POL	0.20631245495
Total_growth	hydroxyurea	201-68	POL	-0.751069727482
Growth_rate	hydroxyurea	201-68	POL	0.231688877526
Total_growth	isoleucine	201-68	POL	-0.4080175754735
Growth_rate	isoleucine	201-68	POL	0.535498277338
Total_growth	NaCl	201-68	POL	-0.8172899466025
Growth_rate	NaCl	201-68	POL	-0.134405636687
Total_growth	phleomycin	201-68	POL	-0.520046304381
Growth_rate	phleomycin	201-68	POL	-0.1157349049641
Total_growth	rapamycin	201-68	POL	-0.371698504341
Growth_rate	rapamycin	201-68	POL	-0.11302142458975
Total_growth	allantoin	201-69	POL	0.1479738075
Growth_rate	allantoin	201-69	POL	-0.0379592155
Total_growth	caffeine	201-69	POL	-0.4494784005
Growth_rate	caffeine	201-69	POL	-0.068762445
Total_growth	galactose	201-69	POL	-1.478463112365
Growth_rate	galactose	201-69	POL	-0.94036735235
Total_growth	glycine	201-69	POL	-0.0364585611305
Growth_rate	glycine	201-69	POL	0.3282191401
Total_growth	hydroxyurea	201-69	POL	-0.0736372603683
Growth_rate	hydroxyurea	201-69	POL	0.0978221314556
Total_growth	isoleucine	201-69	POL	-0.1013065492318
Growth_rate	isoleucine	201-69	POL	0.0456688119855
Total_growth	NaCl	201-69	POL	-1.0964423744645
Growth_rate	NaCl	201-69	POL	-0.08813799021335
Total_growth	phleomycin	201-69	POL	-0.2968240492585
Growth_rate	phleomycin	201-69	POL	0.00271993454635
Total_growth	rapamycin	201-69	POL	-0.1862927925
Growth_rate	rapamycin	201-69	POL	-0.052890439
Total_growth	allantoin	201-7	POL	-0.25140311
Growth_rate	allantoin	201-7	POL	-0.169378882
Total_growth	caffeine	201-7	POL	-0.9136921995
Growth_rate	caffeine	201-7	POL	-0.1634171735
Total_growth	galactose	201-7	POL	-1.911514604895
Growth_rate	galactose	201-7	POL	-1.06433314591
Total_growth	glycine	201-7	POL	-0.2427217480045
Growth_rate	glycine	201-7	POL	0.1220793461
Total_growth	hydroxyurea	201-7	POL	-0.3473882989615
Growth_rate	hydroxyurea	201-7	POL	-0.06704120577435
Total_growth	isoleucine	201-7	POL	-0.1284248449127
Growth_rate	isoleucine	201-7	POL	0.1021133211945
Total_growth	NaCl	201-7	POL	-0.2480633406466
Growth_rate	NaCl	201-7	POL	0.02584676327875
Total_growth	phleomycin	201-7	POL	-0.233527739837
Growth_rate	phleomycin	201-7	POL	0.0382502019685
Total_growth	rapamycin	201-7	POL	-0.55689583322
Growth_rate	rapamycin	201-7	POL	-0.193002247801
Total_growth	allantoin	201-70	POL	-0.3434421165
Growth_rate	allantoin	201-70	POL	0.337039413
Total_growth	caffeine	201-70	POL	-0.07807748
Growth_rate	caffeine	201-70	POL	-0.036958949
Total_growth	galactose	201-70	POL	-1.715748788035
Growth_rate	galactose	201-70	POL	-0.555390480286
Total_growth	glycine	201-70	POL	-0.330819617663
Growth_rate	glycine	201-70	POL	0.4113351489
Total_growth	hydroxyurea	201-70	POL	-0.2683683242215
Growth_rate	hydroxyurea	201-70	POL	0.452769718227
Total_growth	isoleucine	201-70	POL	-0.3044552230125
Growth_rate	isoleucine	201-70	POL	0.4855476494435
Total_growth	NaCl	201-70	POL	-0.104768926788
Growth_rate	NaCl	201-70	POL	0.32852763105
Total_growth	phleomycin	201-70	POL	-0.053273932393
Growth_rate	phleomycin	201-70	POL	0.262246308116
Total_growth	rapamycin	201-70	POL	-0.03917276557155
Growth_rate	rapamycin	201-70	POL	0.3862910083025
Total_growth	allantoin	201-71	POL	-0.168566754
Growth_rate	allantoin	201-71	POL	0.0332714385
Total_growth	caffeine	201-71	POL	-0.4778800835
Growth_rate	caffeine	201-71	POL	-0.171078911
Total_growth	galactose	201-71	POL	-0.041245486909129
Growth_rate	galactose	201-71	POL	0.0236746391919
Total_growth	glycine	201-71	POL	-0.2707166172205
Growth_rate	glycine	201-71	POL	0.35580449895
Total_growth	hydroxyurea	201-71	POL	-0.232068590619
Growth_rate	hydroxyurea	201-71	POL	0.03088086828086
Total_growth	isoleucine	201-71	POL	-0.2151307140495
Growth_rate	isoleucine	201-71	POL	0.03970904985
Total_growth	NaCl	201-71	POL	-1.165829381353
Growth_rate	NaCl	201-71	POL	-0.14321744402115
Total_growth	phleomycin	201-71	POL	-0.1490996342265
Growth_rate	phleomycin	201-71	POL	0.0312798113341
Total_growth	rapamycin	201-71	POL	0.132385299
Growth_rate	rapamycin	201-71	POL	0.18244962336
Total_growth	allantoin	201-72	POL	-0.3610484225
Growth_rate	allantoin	201-72	POL	-0.176504384
Total_growth	caffeine	201-72	POL	-0.484233667
Growth_rate	caffeine	201-72	POL	-0.145299384
Total_growth	galactose	201-72	POL	-1.646917599975
Growth_rate	galactose	201-72	POL	-1.05376768082
Total_growth	glycine	201-72	POL	0.04152076903165
Growth_rate	glycine	201-72	POL	0.2619683308
Total_growth	hydroxyurea	201-72	POL	-0.239295467512
Growth_rate	hydroxyurea	201-72	POL	0.01262255079705
Total_growth	isoleucine	201-72	POL	0.0203717253382
Growth_rate	isoleucine	201-72	POL	0.05888682368355
Total_growth	NaCl	201-72	POL	-0.9948568605825
Growth_rate	NaCl	201-72	POL	-0.208420563742
Total_growth	phleomycin	201-72	POL	-0.3248273460165
Growth_rate	phleomycin	201-72	POL	-0.0231510439537
Total_growth	rapamycin	201-72	POL	-0.304608373
Growth_rate	rapamycin	201-72	POL	-0.117729782109
Total_growth	allantoin	201-73	POL	0.180391233
Growth_rate	allantoin	201-73	POL	-0.0312553185
Total_growth	caffeine	201-73	POL	-0.271167948
Growth_rate	caffeine	201-73	POL	-0.1072834285
Total_growth	galactose	201-73	POL	0.11700516463795
Growth_rate	galactose	201-73	POL	-0.0027075446182
Total_growth	glycine	201-73	POL	0.2614275385175
Growth_rate	glycine	201-73	POL	0.358915357
Total_growth	hydroxyurea	201-73	POL	-0.215683227829
Growth_rate	hydroxyurea	201-73	POL	-0.0517008073544
Total_growth	isoleucine	201-73	POL	-0.146696726383
Growth_rate	isoleucine	201-73	POL	-0.1241497094
Total_growth	NaCl	201-73	POL	-0.557877942752
Growth_rate	NaCl	201-73	POL	-0.1697787989
Total_growth	phleomycin	201-73	POL	-0.1522854249881
Growth_rate	phleomycin	201-73	POL	0.0871705050797
Total_growth	rapamycin	201-73	POL	-0.3343746325
Growth_rate	rapamycin	201-73	POL	-0.0775491717095
Total_growth	allantoin	201-74	POL	-0.0386456965
Growth_rate	allantoin	201-74	POL	-0.084609585
Total_growth	caffeine	201-74	POL	-0.220576654
Growth_rate	caffeine	201-74	POL	-0.159201366
Total_growth	galactose	201-74	POL	0.1777540450405
Growth_rate	galactose	201-74	POL	-0.0786331739162
Total_growth	glycine	201-74	POL	0.317427289695
Growth_rate	glycine	201-74	POL	0.16052976165
Total_growth	hydroxyurea	201-74	POL	-0.4162197924025
Growth_rate	hydroxyurea	201-74	POL	-0.1643469659655
Total_growth	isoleucine	201-74	POL	0.1213440900425
Growth_rate	isoleucine	201-74	POL	0.07520183636295
Total_growth	NaCl	201-74	POL	-0.791235688647
Growth_rate	NaCl	201-74	POL	-0.162834075805
Total_growth	phleomycin	201-74	POL	-0.116648215503
Growth_rate	phleomycin	201-74	POL	-0.1258505020567
Total_growth	rapamycin	201-74	POL	0.0583132776111
Growth_rate	rapamycin	201-74	POL	0.072667221181
Total_growth	allantoin	201-75	POL	-0.16353274
Growth_rate	allantoin	201-75	POL	0.070489305
Total_growth	caffeine	201-75	POL	-0.060529645
Growth_rate	caffeine	201-75	POL	-0.2553138265
Total_growth	galactose	201-75	POL	-1.46235470995
Growth_rate	galactose	201-75	POL	-0.795139985018
Total_growth	glycine	201-75	POL	0.0460084986956
Growth_rate	glycine	201-75	POL	0.41497589325
Total_growth	hydroxyurea	201-75	POL	0.0754887861694
Growth_rate	hydroxyurea	201-75	POL	0.1804678672445
Total_growth	isoleucine	201-75	POL	-0.1159445505276
Growth_rate	isoleucine	201-75	POL	0.2770359322205
Total_growth	NaCl	201-75	POL	-0.593047868779
Growth_rate	NaCl	201-75	POL	-0.129896597592
Total_growth	phleomycin	201-75	POL	0.02872020327485
Growth_rate	phleomycin	201-75	POL	0.083467110298295
Total_growth	rapamycin	201-75	POL	0.21465425427
Growth_rate	rapamycin	201-75	POL	0.26390059087
Total_growth	allantoin	201-77	POL	0.4075678935
Growth_rate	allantoin	201-77	POL	-0.0146652975
Total_growth	caffeine	201-77	POL	-0.201278045
Growth_rate	caffeine	201-77	POL	-0.1507941905
Total_growth	galactose	201-77	POL	0.225190832828
Growth_rate	galactose	201-77	POL	-0.116560583394
Total_growth	glycine	201-77	POL	0.608111223947
Growth_rate	glycine	201-77	POL	0.0875520439
Total_growth	hydroxyurea	201-77	POL	0.300597680734
Growth_rate	hydroxyurea	201-77	POL	-0.163881766919
Total_growth	isoleucine	201-77	POL	0.2652634140165
Growth_rate	isoleucine	201-77	POL	-0.06596595236505
Total_growth	NaCl	201-77	POL	-0.8153821310055
Growth_rate	NaCl	201-77	POL	-0.364743077667
Total_growth	phleomycin	201-77	POL	0.07816055851835
Growth_rate	phleomycin	201-77	POL	-0.1480341194825
Total_growth	rapamycin	201-77	POL	0.04770812388475
Growth_rate	rapamycin	201-77	POL	-0.0503974954869
Total_growth	allantoin	201-78	POL	-0.0588967275
Growth_rate	allantoin	201-78	POL	-0.194974543
Total_growth	caffeine	201-78	POL	0.0654829455
Growth_rate	caffeine	201-78	POL	-0.0332473885
Total_growth	galactose	201-78	POL	-1.60366252623
Growth_rate	galactose	201-78	POL	-0.9582834708535
Total_growth	glycine	201-78	POL	0.236685226451
Growth_rate	glycine	201-78	POL	0.2543359477
Total_growth	hydroxyurea	201-78	POL	-0.1894325321065
Growth_rate	hydroxyurea	201-78	POL	-0.1884294323665
Total_growth	isoleucine	201-78	POL	0.1185872035471
Growth_rate	isoleucine	201-78	POL	0.03204858654585
Total_growth	NaCl	201-78	POL	-0.922090626439
Growth_rate	NaCl	201-78	POL	-0.135134495456
Total_growth	phleomycin	201-78	POL	-0.10823210281075
Growth_rate	phleomycin	201-78	POL	-0.06016850320685
Total_growth	rapamycin	201-78	POL	-0.08505332560215
Growth_rate	rapamycin	201-78	POL	0.116933716174
Total_growth	allantoin	201-8	POL	-0.5089786755
Growth_rate	allantoin	201-8	POL	0.328674847
Total_growth	caffeine	201-8	POL	-0.2595090285
Growth_rate	caffeine	201-8	POL	0.0473364225
Total_growth	galactose	201-8	POL	-2.15527018427
Growth_rate	galactose	201-8	POL	-0.561721051101
Total_growth	glycine	201-8	POL	-0.11274215675555
Growth_rate	glycine	201-8	POL	0.52994677135
Total_growth	hydroxyurea	201-8	POL	-0.5653573725685
Growth_rate	hydroxyurea	201-8	POL	0.295766692773
Total_growth	isoleucine	201-8	POL	-0.716601613342
Growth_rate	isoleucine	201-8	POL	0.379880684996
Total_growth	NaCl	201-8	POL	-0.3082514328615
Growth_rate	NaCl	201-8	POL	0.186250072719
Total_growth	phleomycin	201-8	POL	-0.34143714897
Growth_rate	phleomycin	201-8	POL	0.187164558187
Total_growth	rapamycin	201-8	POL	-0.85610423411
Growth_rate	rapamycin	201-8	POL	-0.0525240363394
Total_growth	allantoin	201-80	POL	0.0057017725
Growth_rate	allantoin	201-80	POL	-0.0828397625
Total_growth	caffeine	201-80	POL	0.064245279
Growth_rate	caffeine	201-80	POL	-0.0751760465
Total_growth	galactose	201-80	POL	-1.616483324895
Growth_rate	galactose	201-80	POL	-1.172990521895
Total_growth	glycine	201-80	POL	0.3203137365245
Growth_rate	glycine	201-80	POL	0.2971558932
Total_growth	hydroxyurea	201-80	POL	-0.390801160143
Growth_rate	hydroxyurea	201-80	POL	-0.171214721822
Total_growth	isoleucine	201-80	POL	0.1852160000265
Growth_rate	isoleucine	201-80	POL	0.0278913645861
Total_growth	NaCl	201-80	POL	-1.8105342369075
Growth_rate	NaCl	201-80	POL	-0.183721121821
Total_growth	phleomycin	201-80	POL	-0.2019844828515
Growth_rate	phleomycin	201-80	POL	-0.1155054034255
Total_growth	rapamycin	201-80	POL	0.1158728772497
Growth_rate	rapamycin	201-80	POL	0.1396584740245
Total_growth	allantoin	201-81	POL	-0.1819845045
Growth_rate	allantoin	201-81	POL	0.042050629
Total_growth	caffeine	201-81	POL	-0.373906546
Growth_rate	caffeine	201-81	POL	-0.1408691205
Total_growth	galactose	201-81	POL	-1.38548159582
Growth_rate	galactose	201-81	POL	-0.570162448444
Total_growth	glycine	201-81	POL	0.04595979502065
Growth_rate	glycine	201-81	POL	0.35514075485
Total_growth	hydroxyurea	201-81	POL	-0.1527078181681
Growth_rate	hydroxyurea	201-81	POL	-0.1369030372783
Total_growth	isoleucine	201-81	POL	-0.304221390032
Growth_rate	isoleucine	201-81	POL	0.020545392724
Total_growth	NaCl	201-81	POL	-0.651195478293
Growth_rate	NaCl	201-81	POL	-0.3743379777875
Total_growth	phleomycin	201-81	POL	-0.01658348401371
Growth_rate	phleomycin	201-81	POL	0.05686533946095
Total_growth	rapamycin	201-81	POL	0.02655885510215
Growth_rate	rapamycin	201-81	POL	0.2899033775305
Total_growth	allantoin	201-82	POL	-0.0386796805
Growth_rate	allantoin	201-82	POL	-0.1366345725
Total_growth	caffeine	201-82	POL	-0.2088151105
Growth_rate	caffeine	201-82	POL	-0.302475799
Total_growth	galactose	201-82	POL	-1.583554566425
Growth_rate	galactose	201-82	POL	-1.038877327869
Total_growth	glycine	201-82	POL	0.08885911837935
Growth_rate	glycine	201-82	POL	0.1343718485
Total_growth	hydroxyurea	201-82	POL	-0.1042517123761
Growth_rate	hydroxyurea	201-82	POL	-0.2378211592945
Total_growth	isoleucine	201-82	POL	0.2278963440125
Growth_rate	isoleucine	201-82	POL	0.1181122460055
Total_growth	NaCl	201-82	POL	-0.8339083474265
Growth_rate	NaCl	201-82	POL	-0.11549258077156
Total_growth	phleomycin	201-82	POL	0.02377188065587
Growth_rate	phleomycin	201-82	POL	-0.0184132278658
Total_growth	rapamycin	201-82	POL	-0.2514176480635
Growth_rate	rapamycin	201-82	POL	-0.065263561237
Total_growth	allantoin	201-83	POL	0.102641597
Growth_rate	allantoin	201-83	POL	-0.10418255
Total_growth	caffeine	201-83	POL	-0.2959727065
Growth_rate	caffeine	201-83	POL	-0.1772828995
Total_growth	galactose	201-83	POL	-0.1277255465275
Growth_rate	galactose	201-83	POL	-0.133096458851
Total_growth	glycine	201-83	POL	0.276980018465
Growth_rate	glycine	201-83	POL	0.0495462839
Total_growth	hydroxyurea	201-83	POL	-0.1602633238605
Growth_rate	hydroxyurea	201-83	POL	-0.243500715166
Total_growth	isoleucine	201-83	POL	0.2660663496565
Growth_rate	isoleucine	201-83	POL	0.1291729330575
Total_growth	NaCl	201-83	POL	-0.687798825778
Growth_rate	NaCl	201-83	POL	-0.145426949657
Total_growth	phleomycin	201-83	POL	-0.1068848278491
Growth_rate	phleomycin	201-83	POL	-0.2178298392755
Total_growth	rapamycin	201-83	POL	-0.06165642103105
Growth_rate	rapamycin	201-83	POL	0.1021675955574
Total_growth	allantoin	201-84	POL	-0.167906393
Growth_rate	allantoin	201-84	POL	-0.004547595
Total_growth	caffeine	201-84	POL	-0.4489241355
Growth_rate	caffeine	201-84	POL	-0.2194089615
Total_growth	galactose	201-84	POL	-1.534181650595
Growth_rate	galactose	201-84	POL	-0.8388434472955
Total_growth	glycine	201-84	POL	-0.0857101190855
Growth_rate	glycine	201-84	POL	0.43457183685
Total_growth	hydroxyurea	201-84	POL	-0.5034433290485
Growth_rate	hydroxyurea	201-84	POL	-0.1152652126533
Total_growth	isoleucine	201-84	POL	-0.441317379872
Growth_rate	isoleucine	201-84	POL	-0.1160093617375
Total_growth	NaCl	201-84	POL	-0.9034636643755
Growth_rate	NaCl	201-84	POL	-0.0222170502469
Total_growth	phleomycin	201-84	POL	-0.363310967047
Growth_rate	phleomycin	201-84	POL	-0.00655026238247
Total_growth	rapamycin	201-84	POL	-0.168567490985
Growth_rate	rapamycin	201-84	POL	0.160049689912
Total_growth	allantoin	201-85	POL	-0.078381259
Growth_rate	allantoin	201-85	POL	-0.0363350435
Total_growth	caffeine	201-85	POL	-0.27084284
Growth_rate	caffeine	201-85	POL	-0.0952954685
Total_growth	galactose	201-85	POL	-1.72872161708
Growth_rate	galactose	201-85	POL	-0.983643027996
Total_growth	glycine	201-85	POL	0.319907974069
Growth_rate	glycine	201-85	POL	0.3222439094
Total_growth	hydroxyurea	201-85	POL	-0.0416372413431
Growth_rate	hydroxyurea	201-85	POL	-0.05423682002628
Total_growth	isoleucine	201-85	POL	0.1731362020905
Growth_rate	isoleucine	201-85	POL	0.13910538776
Total_growth	NaCl	201-85	POL	-1.18829768638
Growth_rate	NaCl	201-85	POL	-0.315866201923
Total_growth	phleomycin	201-85	POL	-0.1081858019165
Growth_rate	phleomycin	201-85	POL	-0.0439110996267
Total_growth	rapamycin	201-85	POL	-0.2361159257035
Growth_rate	rapamycin	201-85	POL	0.1184833167095
Total_growth	allantoin	201-86	POL	-0.2870189695
Growth_rate	allantoin	201-86	POL	-0.1443315455
Total_growth	caffeine	201-86	POL	-0.1127560895
Growth_rate	caffeine	201-86	POL	-0.201117419
Total_growth	galactose	201-86	POL	-1.77969929546
Growth_rate	galactose	201-86	POL	-0.798698117075
Total_growth	glycine	201-86	POL	-0.00088826231865
Growth_rate	glycine	201-86	POL	0.16225549945
Total_growth	hydroxyurea	201-86	POL	-0.2791558746255
Growth_rate	hydroxyurea	201-86	POL	-0.1018779978042
Total_growth	isoleucine	201-86	POL	-0.0342287957739
Growth_rate	isoleucine	201-86	POL	0.089618654532
Total_growth	NaCl	201-86	POL	-0.799827492677
Growth_rate	NaCl	201-86	POL	-0.0723848051492
Total_growth	phleomycin	201-86	POL	-0.3002430915635
Growth_rate	phleomycin	201-86	POL	0.0138717854837
Total_growth	rapamycin	201-86	POL	-0.2955626189495
Growth_rate	rapamycin	201-86	POL	0.1117168805591
Total_growth	allantoin	201-9	POL	0.0539706255
Growth_rate	allantoin	201-9	POL	-0.217003336
Total_growth	caffeine	201-9	POL	-0.2139167895
Growth_rate	caffeine	201-9	POL	-0.1593112225
Total_growth	galactose	201-9	POL	-1.45776838503
Growth_rate	galactose	201-9	POL	-1.078671856555
Total_growth	glycine	201-9	POL	0.1384131215465
Growth_rate	glycine	201-9	POL	0.26732497935
Total_growth	hydroxyurea	201-9	POL	-0.3550282008825
Growth_rate	hydroxyurea	201-9	POL	-0.1545422981553
Total_growth	isoleucine	201-9	POL	-0.05232643872515
Growth_rate	isoleucine	201-9	POL	0.0413154009734
Total_growth	NaCl	201-9	POL	-1.6595034815
Growth_rate	NaCl	201-9	POL	-0.4130842116725
Total_growth	phleomycin	201-9	POL	0.0259091767634
Growth_rate	phleomycin	201-9	POL	0.0576194129871
Total_growth	rapamycin	201-9	POL	-0.35579615134
Growth_rate	rapamycin	201-9	POL	-0.154412259008
Total_growth	allantoin	203-1	POL	-0.4272892755
Growth_rate	allantoin	203-1	POL	-0.27059701
Total_growth	caffeine	203-1	POL	-1.5836606395
Growth_rate	caffeine	203-1	POL	-0.228245438
Total_growth	galactose	203-1	POL	-2.034503748625
Growth_rate	galactose	203-1	POL	-0.971341929863
Total_growth	glycine	203-1	POL	-0.7447351791875
Growth_rate	glycine	203-1	POL	-0.02217384805
Total_growth	hydroxyurea	203-1	POL	-0.829037338686
Growth_rate	hydroxyurea	203-1	POL	0.027325211592805
Total_growth	isoleucine	203-1	POL	-0.4511522753995
Growth_rate	isoleucine	203-1	POL	0.1224420345815
Total_growth	NaCl	203-1	POL	-1.920290713865
Growth_rate	NaCl	203-1	POL	-0.372558624243
Total_growth	phleomycin	203-1	POL	-0.498517092523
Growth_rate	phleomycin	203-1	POL	-0.104443751732
Total_growth	rapamycin	203-1	POL	-0.6287490770865
Growth_rate	rapamycin	203-1	POL	0.0562974452451
Total_growth	allantoin	203-10	POL	-1.333712974
Growth_rate	allantoin	203-10	POL	0.055390061
Total_growth	caffeine	203-10	POL	-2.923134502
Growth_rate	caffeine	203-10	POL	-0.5155469475
Total_growth	galactose	203-10	POL	-2.42490494691
Growth_rate	galactose	203-10	POL	-0.60296775509
Total_growth	glycine	203-10	POL	-1.287920164535
Growth_rate	glycine	203-10	POL	0.356387237
Total_growth	hydroxyurea	203-10	POL	-1.221528417285
Growth_rate	hydroxyurea	203-10	POL	0.292612072963
Total_growth	isoleucine	203-10	POL	-0.38959348521
Growth_rate	isoleucine	203-10	POL	0.978668869975
Total_growth	NaCl	203-10	POL	-1.390851603196
Growth_rate	NaCl	203-10	POL	-0.08102698273985
Total_growth	phleomycin	203-10	POL	-0.9580086829365
Growth_rate	phleomycin	203-10	POL	0.062842124068645
Total_growth	rapamycin	203-10	POL	-1.317690766135
Growth_rate	rapamycin	203-10	POL	0.261908038366
Total_growth	allantoin	203-11	POL	-0.985991768
Growth_rate	allantoin	203-11	POL	-0.05380597
Total_growth	caffeine	203-11	POL	-1.8550925425
Growth_rate	caffeine	203-11	POL	-0.4160397175
Total_growth	galactose	203-11	POL	-2.234163856115
Growth_rate	galactose	203-11	POL	-0.982501332474
Total_growth	glycine	203-11	POL	-0.979487190539
Growth_rate	glycine	203-11	POL	0.0135979137
Total_growth	hydroxyurea	203-11	POL	-1.32324084532
Growth_rate	hydroxyurea	203-11	POL	-0.01127883021355
Total_growth	isoleucine	203-11	POL	-0.8616203656115
Growth_rate	isoleucine	203-11	POL	0.3504107715895
Total_growth	NaCl	203-11	POL	-2.249579242975
Growth_rate	NaCl	203-11	POL	-0.437758979623
Total_growth	phleomycin	203-11	POL	-0.9380840726685
Growth_rate	phleomycin	203-11	POL	-0.149366130645
Total_growth	rapamycin	203-11	POL	-0.7162903104535
Growth_rate	rapamycin	203-11	POL	-0.01364385663217
Total_growth	allantoin	203-120	POL	-4.5239433095
Growth_rate	allantoin	203-120	POL	-0.572867978
Total_growth	caffeine	203-120	POL	-1.8237755275
Growth_rate	caffeine	203-120	POL	-0.5072538795
Total_growth	galactose	203-120	POL	-0.811972258166
Growth_rate	galactose	203-120	POL	0.3077986539295
Total_growth	glycine	203-120	POL	-1.254138679835
Growth_rate	glycine	203-120	POL	0.86885846695
Total_growth	hydroxyurea	203-120	POL	-1.53544843269
Growth_rate	hydroxyurea	203-120	POL	0.131826668181
Total_growth	isoleucine	203-120	POL	-0.23447320102
Growth_rate	isoleucine	203-120	POL	0.839206174648
Total_growth	NaCl	203-120	POL	-1.836034374735
Growth_rate	NaCl	203-120	POL	-0.162698749603
Total_growth	phleomycin	203-120	POL	-0.656772487893
Growth_rate	phleomycin	203-120	POL	0.380071570849
Total_growth	rapamycin	203-120	POL	-1.97216985745
Growth_rate	rapamycin	203-120	POL	0.273262618364
Total_growth	allantoin	203-121	POL	-4.4503205045
Growth_rate	allantoin	203-121	POL	-0.749255232
Total_growth	caffeine	203-121	POL	-2.157921841
Growth_rate	caffeine	203-121	POL	-0.460058766
Total_growth	galactose	203-121	POL	-1.942825550605
Growth_rate	galactose	203-121	POL	-0.7696032390245
Total_growth	glycine	203-121	POL	-0.383688708458
Growth_rate	glycine	203-121	POL	0.28962873835
Total_growth	hydroxyurea	203-121	POL	-0.7466581514595
Growth_rate	hydroxyurea	203-121	POL	0.0435417064964
Total_growth	isoleucine	203-121	POL	0.186372064238
Growth_rate	isoleucine	203-121	POL	0.9329880346625
Total_growth	NaCl	203-121	POL	-1.857590560495
Growth_rate	NaCl	203-121	POL	-0.337518149542
Total_growth	phleomycin	203-121	POL	-0.3909113648495
Growth_rate	phleomycin	203-121	POL	-0.1605773107015
Total_growth	rapamycin	203-121	POL	-0.9819212563075
Growth_rate	rapamycin	203-121	POL	0.221568804343
Total_growth	allantoin	203-122	POL	-0.7254857325
Growth_rate	allantoin	203-122	POL	-0.107689911
Total_growth	caffeine	203-122	POL	-1.895701867
Growth_rate	caffeine	203-122	POL	-0.700686796
Total_growth	galactose	203-122	POL	-2.01365737796
Growth_rate	galactose	203-122	POL	-0.808746028732
Total_growth	glycine	203-122	POL	-0.3944858623795
Growth_rate	glycine	203-122	POL	0.4626991457
Total_growth	hydroxyurea	203-122	POL	-0.980741680896
Growth_rate	hydroxyurea	203-122	POL	0.12463822951585
Total_growth	isoleucine	203-122	POL	0.1608082181174
Growth_rate	isoleucine	203-122	POL	0.92306174978
Total_growth	NaCl	203-122	POL	-2.07859680871
Growth_rate	NaCl	203-122	POL	-0.3426122883255
Total_growth	phleomycin	203-122	POL	-0.318391229683
Growth_rate	phleomycin	203-122	POL	-0.09852132899745
Total_growth	rapamycin	203-122	POL	-0.243351986751
Growth_rate	rapamycin	203-122	POL	0.175350769304
Total_growth	allantoin	203-123	POL	-1.4345315885
Growth_rate	allantoin	203-123	POL	-0.0047848955
Total_growth	caffeine	203-123	POL	-2.043401263
Growth_rate	caffeine	203-123	POL	-0.4931247
Total_growth	galactose	203-123	POL	-2.07780374773
Growth_rate	galactose	203-123	POL	-0.7804358327205
Total_growth	glycine	203-123	POL	-0.742924153662
Growth_rate	glycine	203-123	POL	0.43010722155
Total_growth	hydroxyurea	203-123	POL	-1.744896763695
Growth_rate	hydroxyurea	203-123	POL	0.0236164628885
Total_growth	isoleucine	203-123	POL	-0.284957783221
Growth_rate	isoleucine	203-123	POL	0.9899754139255
Total_growth	NaCl	203-123	POL	-0.9631469980425
Growth_rate	NaCl	203-123	POL	0.041662080126
Total_growth	phleomycin	203-123	POL	-0.821353766165
Growth_rate	phleomycin	203-123	POL	-0.181112611252
Total_growth	rapamycin	203-123	POL	-1.27466599389
Growth_rate	rapamycin	203-123	POL	0.096882951775
Total_growth	allantoin	203-124	POL	-1.230030544
Growth_rate	allantoin	203-124	POL	-0.056560052
Total_growth	caffeine	203-124	POL	-1.8106116535
Growth_rate	caffeine	203-124	POL	-0.511236475
Total_growth	galactose	203-124	POL	-0.296898240877
Growth_rate	galactose	203-124	POL	0.0114533541977
Total_growth	glycine	203-124	POL	-0.7899680963785
Growth_rate	glycine	203-124	POL	0.24585810005
Total_growth	hydroxyurea	203-124	POL	-1.05902761758
Growth_rate	hydroxyurea	203-124	POL	0.0949530737388
Total_growth	isoleucine	203-124	POL	-0.04369648682735
Growth_rate	isoleucine	203-124	POL	0.9397677062
Total_growth	NaCl	203-124	POL	-2.238625288125
Growth_rate	NaCl	203-124	POL	-0.388965841488
Total_growth	phleomycin	203-124	POL	-0.7141853691005
Growth_rate	phleomycin	203-124	POL	-0.112461300279
Total_growth	rapamycin	203-124	POL	-0.500844258356
Growth_rate	rapamycin	203-124	POL	0.22388715638325
Total_growth	allantoin	203-126	POL	-3.8507440395
Growth_rate	allantoin	203-126	POL	-0.7968917685
Total_growth	caffeine	203-126	POL	-1.3388149395
Growth_rate	caffeine	203-126	POL	-0.313454854
Total_growth	galactose	203-126	POL	-1.60919403115
Growth_rate	galactose	203-126	POL	-0.887452500055
Total_growth	glycine	203-126	POL	-0.0700508551881
Growth_rate	glycine	203-126	POL	0.54601880395
Total_growth	hydroxyurea	203-126	POL	-1.15395982848
Growth_rate	hydroxyurea	203-126	POL	-0.04127464003855
Total_growth	isoleucine	203-126	POL	-0.2650792431245
Growth_rate	isoleucine	203-126	POL	0.4167903358
Total_growth	NaCl	203-126	POL	-1.208505310645
Growth_rate	NaCl	203-126	POL	-0.30152267656
Total_growth	phleomycin	203-126	POL	-0.4363208871585
Growth_rate	phleomycin	203-126	POL	-0.01864299997395
Total_growth	rapamycin	203-126	POL	-0.856053992766
Growth_rate	rapamycin	203-126	POL	0.07565512556675
Total_growth	allantoin	203-127	POL	-0.79623483
Growth_rate	allantoin	203-127	POL	-0.342484587
Total_growth	caffeine	203-127	POL	-1.4187351585
Growth_rate	caffeine	203-127	POL	-0.2953867575
Total_growth	galactose	203-127	POL	-0.10130212301265
Growth_rate	galactose	203-127	POL	0.03815181879615
Total_growth	glycine	203-127	POL	-0.1842986018782
Growth_rate	glycine	203-127	POL	0.3863016048
Total_growth	hydroxyurea	203-127	POL	-0.9030973898855
Growth_rate	hydroxyurea	203-127	POL	0.0437975467674
Total_growth	isoleucine	203-127	POL	0.06136356243745
Growth_rate	isoleucine	203-127	POL	0.9350047466375
Total_growth	NaCl	203-127	POL	-1.40675266564
Growth_rate	NaCl	203-127	POL	-0.306461033393
Total_growth	phleomycin	203-127	POL	-0.5039765150545
Growth_rate	phleomycin	203-127	POL	-0.168644291008
Total_growth	rapamycin	203-127	POL	-1.1086380331075
Growth_rate	rapamycin	203-127	POL	0.003420017289055
Total_growth	allantoin	203-128	POL	-1.263629094
Growth_rate	allantoin	203-128	POL	0.0413183815
Total_growth	caffeine	203-128	POL	-1.4179777055
Growth_rate	caffeine	203-128	POL	-0.362549938
Total_growth	galactose	203-128	POL	-2.380084061915
Growth_rate	galactose	203-128	POL	-0.831621534771
Total_growth	glycine	203-128	POL	-0.7363697111555
Growth_rate	glycine	203-128	POL	0.18315048095
Total_growth	hydroxyurea	203-128	POL	-1.20319825209
Growth_rate	hydroxyurea	203-128	POL	-0.01861487461665
Total_growth	isoleucine	203-128	POL	-0.1148995782625
Growth_rate	isoleucine	203-128	POL	0.963861827888
Total_growth	NaCl	203-128	POL	-1.70680555062
Growth_rate	NaCl	203-128	POL	-0.412968136685
Total_growth	phleomycin	203-128	POL	-0.740005619914
Growth_rate	phleomycin	203-128	POL	-0.2067982282955
Total_growth	rapamycin	203-128	POL	-0.9484909977635
Growth_rate	rapamycin	203-128	POL	0.0356510324875
Total_growth	allantoin	203-129	POL	-4.8792945655
Growth_rate	allantoin	203-129	POL	-0.1672125845
Total_growth	caffeine	203-129	POL	-1.095883549
Growth_rate	caffeine	203-129	POL	-0.1996836805
Total_growth	galactose	203-129	POL	-2.15015904532
Growth_rate	galactose	203-129	POL	-0.5182039075695
Total_growth	glycine	203-129	POL	-0.6249632947875
Growth_rate	glycine	203-129	POL	0.57459377425
Total_growth	hydroxyurea	203-129	POL	-1.213942558155
Growth_rate	hydroxyurea	203-129	POL	0.174559740413
Total_growth	isoleucine	203-129	POL	-0.214466510634
Growth_rate	isoleucine	203-129	POL	1.011852055135
Total_growth	NaCl	203-129	POL	-2.006819314015
Growth_rate	NaCl	203-129	POL	-0.324474677156
Total_growth	phleomycin	203-129	POL	-0.719842367461
Growth_rate	phleomycin	203-129	POL	-0.1215753662754
Total_growth	rapamycin	203-129	POL	-0.698425511265
Growth_rate	rapamycin	203-129	POL	0.105471287620765
Total_growth	allantoin	203-13	POL	-1.491078442
Growth_rate	allantoin	203-13	POL	-0.100256275
Total_growth	caffeine	203-13	POL	-2.012891319
Growth_rate	caffeine	203-13	POL	-0.3072385365
Total_growth	galactose	203-13	POL	-2.56969774431
Growth_rate	galactose	203-13	POL	-0.6096348593185
Total_growth	glycine	203-13	POL	-1.331149851185
Growth_rate	glycine	203-13	POL	0.0282944004
Total_growth	hydroxyurea	203-13	POL	-1.54890237559
Growth_rate	hydroxyurea	203-13	POL	0.199585012161
Total_growth	isoleucine	203-13	POL	-1.154452044505
Growth_rate	isoleucine	203-13	POL	0.45153885455
Total_growth	NaCl	203-13	POL	-1.46243929016
Growth_rate	NaCl	203-13	POL	-0.536013945272
Total_growth	phleomycin	203-13	POL	-0.9771742605395
Growth_rate	phleomycin	203-13	POL	0.019000608376335
Total_growth	rapamycin	203-13	POL	-1.22920447466
Growth_rate	rapamycin	203-13	POL	0.0223989961752
Total_growth	allantoin	203-130	POL	-0.993097236
Growth_rate	allantoin	203-130	POL	-0.121137629
Total_growth	caffeine	203-130	POL	-1.9249435695
Growth_rate	caffeine	203-130	POL	-0.469407971
Total_growth	galactose	203-130	POL	-2.132426276285
Growth_rate	galactose	203-130	POL	-0.8439207666905
Total_growth	glycine	203-130	POL	-1.191372917213
Growth_rate	glycine	203-130	POL	0.1486982897
Total_growth	hydroxyurea	203-130	POL	-0.9653223901785
Growth_rate	hydroxyurea	203-130	POL	0.01381617001924
Total_growth	isoleucine	203-130	POL	-0.01316031842125
Growth_rate	isoleucine	203-130	POL	0.9036468417375
Total_growth	NaCl	203-130	POL	-2.60139196755
Growth_rate	NaCl	203-130	POL	0.0077303743015
Total_growth	phleomycin	203-130	POL	-0.604556886437
Growth_rate	phleomycin	203-130	POL	-0.148757758648
Total_growth	rapamycin	203-130	POL	-0.37882584482
Growth_rate	rapamycin	203-130	POL	0.2833482968415
Total_growth	allantoin	203-131	POL	-1.392546867
Growth_rate	allantoin	203-131	POL	-0.02215898
Total_growth	caffeine	203-131	POL	-1.9297051285
Growth_rate	caffeine	203-131	POL	-0.621287871
Total_growth	galactose	203-131	POL	-2.22141414817
Growth_rate	galactose	203-131	POL	-0.6843511928815
Total_growth	glycine	203-131	POL	-1.32446966748
Growth_rate	glycine	203-131	POL	0.41487301025
Total_growth	hydroxyurea	203-131	POL	-1.429776634165
Growth_rate	hydroxyurea	203-131	POL	0.325516130243
Total_growth	isoleucine	203-131	POL	-0.4710349038635
Growth_rate	isoleucine	203-131	POL	1.09372680851
Total_growth	NaCl	203-131	POL	-2.14960813078
Growth_rate	NaCl	203-131	POL	-0.185387313873
Total_growth	phleomycin	203-131	POL	-0.740348751538
Growth_rate	phleomycin	203-131	POL	-0.01134066447005
Total_growth	rapamycin	203-131	POL	-1.353512090735
Growth_rate	rapamycin	203-131	POL	0.16427658303
Total_growth	allantoin	203-132	POL	-1.567437667
Growth_rate	allantoin	203-132	POL	-0.237411642
Total_growth	caffeine	203-132	POL	-1.7321561175
Growth_rate	caffeine	203-132	POL	-0.333613273
Total_growth	galactose	203-132	POL	-2.0254002409
Growth_rate	galactose	203-132	POL	-0.85274546617
Total_growth	glycine	203-132	POL	-1.065683750119
Growth_rate	glycine	203-132	POL	0.34025361335
Total_growth	hydroxyurea	203-132	POL	-1.011436375094
Growth_rate	hydroxyurea	203-132	POL	0.124332555463
Total_growth	isoleucine	203-132	POL	-0.202940084461875
Growth_rate	isoleucine	203-132	POL	1.015802915621
Total_growth	NaCl	203-132	POL	-0.9598912770592
Growth_rate	NaCl	203-132	POL	-0.14619977622535
Total_growth	phleomycin	203-132	POL	-0.466917702105
Growth_rate	phleomycin	203-132	POL	-0.06958709258005
Total_growth	rapamycin	203-132	POL	-0.619065620868
Growth_rate	rapamycin	203-132	POL	-0.0221657408981
Total_growth	allantoin	203-133	POL	-0.907357031
Growth_rate	allantoin	203-133	POL	0.0267019355
Total_growth	caffeine	203-133	POL	-1.57367792
Growth_rate	caffeine	203-133	POL	-0.4236612155
Total_growth	galactose	203-133	POL	-0.466416315643
Growth_rate	galactose	203-133	POL	-0.09067228570525
Total_growth	glycine	203-133	POL	-0.5889878030665
Growth_rate	glycine	203-133	POL	0.34966848905
Total_growth	hydroxyurea	203-133	POL	-1.268529504885
Growth_rate	hydroxyurea	203-133	POL	0.0574943127309
Total_growth	isoleucine	203-133	POL	-0.7063448600975
Growth_rate	isoleucine	203-133	POL	0.3457426383205
Total_growth	NaCl	203-133	POL	-1.985323215075
Growth_rate	NaCl	203-133	POL	-0.0602523151695
Total_growth	phleomycin	203-133	POL	-0.629186997972
Growth_rate	phleomycin	203-133	POL	-0.0701075170125
Total_growth	rapamycin	203-133	POL	-1.182336114865
Growth_rate	rapamycin	203-133	POL	-0.044605849695
Total_growth	allantoin	203-14	POL	-0.1614741995
Growth_rate	allantoin	203-14	POL	-0.026757041
Total_growth	caffeine	203-14	POL	-2.492864933
Growth_rate	caffeine	203-14	POL	-0.385360389
Total_growth	galactose	203-14	POL	-1.799607284985
Growth_rate	galactose	203-14	POL	-0.7736972903515
Total_growth	glycine	203-14	POL	-0.678081279663
Growth_rate	glycine	203-14	POL	0.25321107415
Total_growth	hydroxyurea	203-14	POL	-0.538783175949
Growth_rate	hydroxyurea	203-14	POL	0.06515813682515
Total_growth	isoleucine	203-14	POL	-0.3367344738195
Growth_rate	isoleucine	203-14	POL	0.2386512304675
Total_growth	NaCl	203-14	POL	-2.018290605305
Growth_rate	NaCl	203-14	POL	-0.212708014996
Total_growth	phleomycin	203-14	POL	-0.03651040146115
Growth_rate	phleomycin	203-14	POL	-0.0304795760934
Total_growth	rapamycin	203-14	POL	-0.707665575072
Growth_rate	rapamycin	203-14	POL	0.0663324224175
Total_growth	allantoin	203-15	POL	-3.6097853885
Growth_rate	allantoin	203-15	POL	-0.593222572
Total_growth	caffeine	203-15	POL	-1.860491456
Growth_rate	caffeine	203-15	POL	-0.378747724
Total_growth	galactose	203-15	POL	-2.14907134946
Growth_rate	galactose	203-15	POL	-0.484686307735
Total_growth	glycine	203-15	POL	-0.774050618449
Growth_rate	glycine	203-15	POL	0.29773036215
Total_growth	hydroxyurea	203-15	POL	-0.963084750202
Growth_rate	hydroxyurea	203-15	POL	0.19046100909945
Total_growth	isoleucine	203-15	POL	-0.598546359489
Growth_rate	isoleucine	203-15	POL	0.256930344728
Total_growth	NaCl	203-15	POL	-0.9866543260773
Growth_rate	NaCl	203-15	POL	0.000953665079999999
Total_growth	phleomycin	203-15	POL	-0.299378601033
Growth_rate	phleomycin	203-15	POL	0.11608146989215
Total_growth	rapamycin	203-15	POL	-0.6969715693485
Growth_rate	rapamycin	203-15	POL	0.3305668986565
Total_growth	allantoin	203-16	POL	-0.869481768
Growth_rate	allantoin	203-16	POL	-0.1105603745
Total_growth	caffeine	203-16	POL	-2.326222274
Growth_rate	caffeine	203-16	POL	-0.5636362435
Total_growth	galactose	203-16	POL	-2.273635253235
Growth_rate	galactose	203-16	POL	-0.751494559044
Total_growth	glycine	203-16	POL	-1.21694003729
Growth_rate	glycine	203-16	POL	0.07644221195
Total_growth	hydroxyurea	203-16	POL	-1.214626203105
Growth_rate	hydroxyurea	203-16	POL	0.1764927641245
Total_growth	isoleucine	203-16	POL	-0.3996148813735
Growth_rate	isoleucine	203-16	POL	0.669572038031
Total_growth	NaCl	203-16	POL	-2.27877955815
Growth_rate	NaCl	203-16	POL	-0.3147861212385
Total_growth	phleomycin	203-16	POL	-0.595513010697
Growth_rate	phleomycin	203-16	POL	0.05086819356345
Total_growth	rapamycin	203-16	POL	-0.7669626273725
Growth_rate	rapamycin	203-16	POL	0.230955262172
Total_growth	allantoin	203-17	POL	-0.9513574425
Growth_rate	allantoin	203-17	POL	-0.070942224
Total_growth	caffeine	203-17	POL	-2.085313282
Growth_rate	caffeine	203-17	POL	-0.6046165205
Total_growth	galactose	203-17	POL	-2.490781805135
Growth_rate	galactose	203-17	POL	-0.6121503097665
Total_growth	glycine	203-17	POL	-1.224569235246
Growth_rate	glycine	203-17	POL	0.34832744165
Total_growth	hydroxyurea	203-17	POL	-1.348491496795
Growth_rate	hydroxyurea	203-17	POL	0.3885727660685
Total_growth	isoleucine	203-17	POL	-0.3999901654255
Growth_rate	isoleucine	203-17	POL	0.8566814888
Total_growth	NaCl	203-17	POL	-1.79073874421
Growth_rate	NaCl	203-17	POL	-0.533747376514
Total_growth	phleomycin	203-17	POL	-0.871644120949
Growth_rate	phleomycin	203-17	POL	-0.0022384173669
Total_growth	rapamycin	203-17	POL	-1.164716911775
Growth_rate	rapamycin	203-17	POL	0.0791969621042
Total_growth	allantoin	203-18	POL	-0.5907431145
Growth_rate	allantoin	203-18	POL	-0.050760693
Total_growth	caffeine	203-18	POL	-1.8855593235
Growth_rate	caffeine	203-18	POL	-0.548830629
Total_growth	galactose	203-18	POL	-2.229468770385
Growth_rate	galactose	203-18	POL	-0.5455355611715
Total_growth	glycine	203-18	POL	-1.08410353985
Growth_rate	glycine	203-18	POL	0.6022491547
Total_growth	hydroxyurea	203-18	POL	-1.054392671494
Growth_rate	hydroxyurea	203-18	POL	0.3532403715825
Total_growth	isoleucine	203-18	POL	-0.11614536711365
Growth_rate	isoleucine	203-18	POL	0.99005162922
Total_growth	NaCl	203-18	POL	-2.50995518622
Growth_rate	NaCl	203-18	POL	-0.4418643283255
Total_growth	phleomycin	203-18	POL	-0.5359401382475
Growth_rate	phleomycin	203-18	POL	0.0612023602844
Total_growth	rapamycin	203-18	POL	-1.393361677413
Growth_rate	rapamycin	203-18	POL	0.303547293755
Total_growth	allantoin	203-19	POL	-3.7273125815
Growth_rate	allantoin	203-19	POL	-0.510942031
Total_growth	caffeine	203-19	POL	-1.787652335
Growth_rate	caffeine	203-19	POL	-0.5810442455
Total_growth	galactose	203-19	POL	-2.23404704781
Growth_rate	galactose	203-19	POL	-0.5166646396135
Total_growth	glycine	203-19	POL	-0.9522002737515
Growth_rate	glycine	203-19	POL	0.2930480128
Total_growth	hydroxyurea	203-19	POL	-0.920885400084
Growth_rate	hydroxyurea	203-19	POL	0.10835015981245
Total_growth	isoleucine	203-19	POL	-0.421512503135
Growth_rate	isoleucine	203-19	POL	0.237517545742
Total_growth	NaCl	203-19	POL	-2.34055676196
Growth_rate	NaCl	203-19	POL	-0.480016092275
Total_growth	phleomycin	203-19	POL	-0.3556089823005
Growth_rate	phleomycin	203-19	POL	-0.0357801471556
Total_growth	rapamycin	203-19	POL	-0.8456817040255
Growth_rate	rapamycin	203-19	POL	0.1070706784869
Total_growth	allantoin	203-21	POL	-4.3059478395
Growth_rate	allantoin	203-21	POL	-0.7644750235
Total_growth	caffeine	203-21	POL	-1.736096164
Growth_rate	caffeine	203-21	POL	-0.2697346725
Total_growth	galactose	203-21	POL	-1.00033976257
Growth_rate	galactose	203-21	POL	0.46145759971
Total_growth	glycine	203-21	POL	-0.9860393984435
Growth_rate	glycine	203-21	POL	0.59409193115
Total_growth	hydroxyurea	203-21	POL	-1.119428507677
Growth_rate	hydroxyurea	203-21	POL	0.431260101754
Total_growth	isoleucine	203-21	POL	-0.9557129399495
Growth_rate	isoleucine	203-21	POL	0.6401368044
Total_growth	NaCl	203-21	POL	-1.595747282885
Growth_rate	NaCl	203-21	POL	-0.3279248517415
Total_growth	phleomycin	203-21	POL	-0.7964981497265
Growth_rate	phleomycin	203-21	POL	0.2934426989615
Total_growth	rapamycin	203-21	POL	-1.300713841365
Growth_rate	rapamycin	203-21	POL	0.2524374634675
Total_growth	allantoin	203-22	POL	-0.991876564
Growth_rate	allantoin	203-22	POL	-0.2334775145
Total_growth	caffeine	203-22	POL	-1.2319413715
Growth_rate	caffeine	203-22	POL	-0.2685352335
Total_growth	galactose	203-22	POL	-0.6990268284085
Growth_rate	galactose	203-22	POL	0.1517234701255
Total_growth	glycine	203-22	POL	-1.37008630507
Growth_rate	glycine	203-22	POL	-0.09250649665
Total_growth	hydroxyurea	203-22	POL	-1.303456642885
Growth_rate	hydroxyurea	203-22	POL	0.1526184441785
Total_growth	isoleucine	203-22	POL	-0.335668135918
Growth_rate	isoleucine	203-22	POL	0.8277728521
Total_growth	NaCl	203-22	POL	-0.8952823141035
Growth_rate	NaCl	203-22	POL	-0.054200105678
Total_growth	phleomycin	203-22	POL	-1.0331845087455
Growth_rate	phleomycin	203-22	POL	-0.14050493791645
Total_growth	rapamycin	203-22	POL	-0.9511316881565
Growth_rate	rapamycin	203-22	POL	0.1896760304045
Total_growth	allantoin	203-24	POL	-0.888214221
Growth_rate	allantoin	203-24	POL	-0.1294575905
Total_growth	caffeine	203-24	POL	-2.5014745305
Growth_rate	caffeine	203-24	POL	-0.6260100805
Total_growth	galactose	203-24	POL	-2.405904301905
Growth_rate	galactose	203-24	POL	-0.384616743855
Total_growth	glycine	203-24	POL	-1.0529226340645
Growth_rate	glycine	203-24	POL	0.2810545738
Total_growth	hydroxyurea	203-24	POL	-1.90679608339
Growth_rate	hydroxyurea	203-24	POL	0.1857868923835
Total_growth	isoleucine	203-24	POL	-0.3792078471515
Growth_rate	isoleucine	203-24	POL	0.79256488565
Total_growth	NaCl	203-24	POL	-3.219431117785
Growth_rate	NaCl	203-24	POL	-0.3891348533295
Total_growth	phleomycin	203-24	POL	-1.013056022405
Growth_rate	phleomycin	203-24	POL	0.1096782103964
Total_growth	rapamycin	203-24	POL	-0.650891609378
Growth_rate	rapamycin	203-24	POL	0.154081057691
Total_growth	allantoin	203-25	POL	-0.7237380195
[truncated: 131,043 more rows]
