# Supplementary material for: Powerful decomposition of complex traits in a diploid model
Source: Nat Commun. 2016 Nov 2;7:13311. doi: 10.1038/ncomms13311 (PMC5097135; doi:10.1038/ncomms13311)
Supplement: Supplementary Data 3 — Variance decomposition simulations. [file ncomms13311-s4.txt]

repetition	value	components_used	genetic_component	statistic
1	0.530698	all_except_third_order	additive	Maximum_likelihood
2	0.489122	all_except_third_order	additive	Maximum_likelihood
3	0.53054	all_except_third_order	additive	Maximum_likelihood
4	0.463437	all_except_third_order	additive	Maximum_likelihood
5	0.550229	all_except_third_order	additive	Maximum_likelihood
6	0.494467	all_except_third_order	additive	Maximum_likelihood
7	0.48412	all_except_third_order	additive	Maximum_likelihood
8	0.518574	all_except_third_order	additive	Maximum_likelihood
9	0.475699	all_except_third_order	additive	Maximum_likelihood
10	0.416741	all_except_third_order	additive	Maximum_likelihood
11	0.498575	all_except_third_order	additive	Maximum_likelihood
12	0.550495	all_except_third_order	additive	Maximum_likelihood
13	0.543551	all_except_third_order	additive	Maximum_likelihood
14	0.524406	all_except_third_order	additive	Maximum_likelihood
15	0.544687	all_except_third_order	additive	Maximum_likelihood
16	0.52758	all_except_third_order	additive	Maximum_likelihood
17	0.538425	all_except_third_order	additive	Maximum_likelihood
18	0.512888	all_except_third_order	additive	Maximum_likelihood
19	0.513443	all_except_third_order	additive	Maximum_likelihood
20	0.476304	all_except_third_order	additive	Maximum_likelihood
21	0.5325	all_except_third_order	additive	Maximum_likelihood
22	0.537429	all_except_third_order	additive	Maximum_likelihood
23	0.508884	all_except_third_order	additive	Maximum_likelihood
24	0.501682	all_except_third_order	additive	Maximum_likelihood
25	0.538955	all_except_third_order	additive	Maximum_likelihood
26	0.540755	all_except_third_order	additive	Maximum_likelihood
27	0.518167	all_except_third_order	additive	Maximum_likelihood
28	0.495271	all_except_third_order	additive	Maximum_likelihood
29	0.538675	all_except_third_order	additive	Maximum_likelihood
30	0.480152	all_except_third_order	additive	Maximum_likelihood
31	0.535796	all_except_third_order	additive	Maximum_likelihood
32	0.574707	all_except_third_order	additive	Maximum_likelihood
33	0.505131	all_except_third_order	additive	Maximum_likelihood
34	0.509719	all_except_third_order	additive	Maximum_likelihood
35	0.537801	all_except_third_order	additive	Maximum_likelihood
36	0.507258	all_except_third_order	additive	Maximum_likelihood
37	0.544432	all_except_third_order	additive	Maximum_likelihood
38	0.503072	all_except_third_order	additive	Maximum_likelihood
39	0.526166	all_except_third_order	additive	Maximum_likelihood
40	0.521183	all_except_third_order	additive	Maximum_likelihood
41	0.581358	all_except_third_order	additive	Maximum_likelihood
42	0.495157	all_except_third_order	additive	Maximum_likelihood
43	0.48668	all_except_third_order	additive	Maximum_likelihood
44	0.494435	all_except_third_order	additive	Maximum_likelihood
45	0.537926	all_except_third_order	additive	Maximum_likelihood
46	0.521095	all_except_third_order	additive	Maximum_likelihood
47	0.568599	all_except_third_order	additive	Maximum_likelihood
48	0.526503	all_except_third_order	additive	Maximum_likelihood
49	0.492783	all_except_third_order	additive	Maximum_likelihood
50	0.518768	all_except_third_order	additive	Maximum_likelihood
51	0.506628	all_except_third_order	additive	Maximum_likelihood
52	0.470002	all_except_third_order	additive	Maximum_likelihood
53	0.508768	all_except_third_order	additive	Maximum_likelihood
54	0.523387	all_except_third_order	additive	Maximum_likelihood
55	0.49567	all_except_third_order	additive	Maximum_likelihood
56	0.523097	all_except_third_order	additive	Maximum_likelihood
57	0.53648	all_except_third_order	additive	Maximum_likelihood
58	0.536163	all_except_third_order	additive	Maximum_likelihood
59	0.487387	all_except_third_order	additive	Maximum_likelihood
60	0.519049	all_except_third_order	additive	Maximum_likelihood
61	0.490585	all_except_third_order	additive	Maximum_likelihood
62	0.525538	all_except_third_order	additive	Maximum_likelihood
63	0.492504	all_except_third_order	additive	Maximum_likelihood
64	0.530906	all_except_third_order	additive	Maximum_likelihood
65	0.530509	all_except_third_order	additive	Maximum_likelihood
66	0.471058	all_except_third_order	additive	Maximum_likelihood
67	0.529582	all_except_third_order	additive	Maximum_likelihood
68	0.490805	all_except_third_order	additive	Maximum_likelihood
69	0.556424	all_except_third_order	additive	Maximum_likelihood
70	0.515439	all_except_third_order	additive	Maximum_likelihood
71	0.522929	all_except_third_order	additive	Maximum_likelihood
72	0.48687	all_except_third_order	additive	Maximum_likelihood
73	0.536503	all_except_third_order	additive	Maximum_likelihood
74	0.488864	all_except_third_order	additive	Maximum_likelihood
75	0.51426	all_except_third_order	additive	Maximum_likelihood
76	0.496506	all_except_third_order	additive	Maximum_likelihood
77	0.525644	all_except_third_order	additive	Maximum_likelihood
78	0.489202	all_except_third_order	additive	Maximum_likelihood
79	0.537523	all_except_third_order	additive	Maximum_likelihood
80	0.513724	all_except_third_order	additive	Maximum_likelihood
81	0.497652	all_except_third_order	additive	Maximum_likelihood
82	0.513317	all_except_third_order	additive	Maximum_likelihood
83	0.495124	all_except_third_order	additive	Maximum_likelihood
84	0.530516	all_except_third_order	additive	Maximum_likelihood
85	0.557976	all_except_third_order	additive	Maximum_likelihood
86	0.542498	all_except_third_order	additive	Maximum_likelihood
87	0.513932	all_except_third_order	additive	Maximum_likelihood
88	0.481939	all_except_third_order	additive	Maximum_likelihood
89	0.512749	all_except_third_order	additive	Maximum_likelihood
90	0.545772	all_except_third_order	additive	Maximum_likelihood
91	0.516304	all_except_third_order	additive	Maximum_likelihood
92	0.520253	all_except_third_order	additive	Maximum_likelihood
93	0.487007	all_except_third_order	additive	Maximum_likelihood
94	0.490557	all_except_third_order	additive	Maximum_likelihood
95	0.507139	all_except_third_order	additive	Maximum_likelihood
96	0.505887	all_except_third_order	additive	Maximum_likelihood
97	0.525535	all_except_third_order	additive	Maximum_likelihood
98	0.519439	all_except_third_order	additive	Maximum_likelihood
99	0.505354	all_except_third_order	additive	Maximum_likelihood
100	0.47921	all_except_third_order	additive	Maximum_likelihood
1	0.077784	all_except_third_order	dominance	Maximum_likelihood
2	0.090157	all_except_third_order	dominance	Maximum_likelihood
3	0.080635	all_except_third_order	dominance	Maximum_likelihood
4	0.10147	all_except_third_order	dominance	Maximum_likelihood
5	0.072229	all_except_third_order	dominance	Maximum_likelihood
6	0.092429	all_except_third_order	dominance	Maximum_likelihood
7	0.093812	all_except_third_order	dominance	Maximum_likelihood
8	0.075346	all_except_third_order	dominance	Maximum_likelihood
9	0.080607	all_except_third_order	dominance	Maximum_likelihood
10	0.098161	all_except_third_order	dominance	Maximum_likelihood
11	0.101017	all_except_third_order	dominance	Maximum_likelihood
12	0.079147	all_except_third_order	dominance	Maximum_likelihood
13	0.08605	all_except_third_order	dominance	Maximum_likelihood
14	0.083899	all_except_third_order	dominance	Maximum_likelihood
15	0.075106	all_except_third_order	dominance	Maximum_likelihood
16	0.084725	all_except_third_order	dominance	Maximum_likelihood
17	0.080064	all_except_third_order	dominance	Maximum_likelihood
18	0.081835	all_except_third_order	dominance	Maximum_likelihood
19	0.073814	all_except_third_order	dominance	Maximum_likelihood
20	0.105003	all_except_third_order	dominance	Maximum_likelihood
21	0.081933	all_except_third_order	dominance	Maximum_likelihood
22	0.079005	all_except_third_order	dominance	Maximum_likelihood
23	0.090173	all_except_third_order	dominance	Maximum_likelihood
24	0.086656	all_except_third_order	dominance	Maximum_likelihood
25	0.085813	all_except_third_order	dominance	Maximum_likelihood
26	0.087581	all_except_third_order	dominance	Maximum_likelihood
27	0.089779	all_except_third_order	dominance	Maximum_likelihood
28	0.079993	all_except_third_order	dominance	Maximum_likelihood
29	0.079662	all_except_third_order	dominance	Maximum_likelihood
30	0.102402	all_except_third_order	dominance	Maximum_likelihood
31	0.083641	all_except_third_order	dominance	Maximum_likelihood
32	0.076167	all_except_third_order	dominance	Maximum_likelihood
33	0.109292	all_except_third_order	dominance	Maximum_likelihood
34	0.095011	all_except_third_order	dominance	Maximum_likelihood
35	0.078928	all_except_third_order	dominance	Maximum_likelihood
36	0.089697	all_except_third_order	dominance	Maximum_likelihood
37	0.072568	all_except_third_order	dominance	Maximum_likelihood
38	0.089732	all_except_third_order	dominance	Maximum_likelihood
39	0.082224	all_except_third_order	dominance	Maximum_likelihood
40	0.072904	all_except_third_order	dominance	Maximum_likelihood
41	0.0716	all_except_third_order	dominance	Maximum_likelihood
42	0.089872	all_except_third_order	dominance	Maximum_likelihood
43	0.096887	all_except_third_order	dominance	Maximum_likelihood
44	0.090088	all_except_third_order	dominance	Maximum_likelihood
45	0.075027	all_except_third_order	dominance	Maximum_likelihood
46	0.088997	all_except_third_order	dominance	Maximum_likelihood
47	0.070442	all_except_third_order	dominance	Maximum_likelihood
48	0.081756	all_except_third_order	dominance	Maximum_likelihood
49	0.080403	all_except_third_order	dominance	Maximum_likelihood
50	0.082468	all_except_third_order	dominance	Maximum_likelihood
51	0.079674	all_except_third_order	dominance	Maximum_likelihood
52	0.090907	all_except_third_order	dominance	Maximum_likelihood
53	0.093612	all_except_third_order	dominance	Maximum_likelihood
54	0.080671	all_except_third_order	dominance	Maximum_likelihood
55	0.102308	all_except_third_order	dominance	Maximum_likelihood
56	0.09649	all_except_third_order	dominance	Maximum_likelihood
57	0.078977	all_except_third_order	dominance	Maximum_likelihood
58	0.091273	all_except_third_order	dominance	Maximum_likelihood
59	0.090468	all_except_third_order	dominance	Maximum_likelihood
60	0.091154	all_except_third_order	dominance	Maximum_likelihood
61	0.089665	all_except_third_order	dominance	Maximum_likelihood
62	0.082121	all_except_third_order	dominance	Maximum_likelihood
63	0.098458	all_except_third_order	dominance	Maximum_likelihood
64	0.081782	all_except_third_order	dominance	Maximum_likelihood
65	0.082657	all_except_third_order	dominance	Maximum_likelihood
66	0.097988	all_except_third_order	dominance	Maximum_likelihood
67	0.081283	all_except_third_order	dominance	Maximum_likelihood
68	0.091022	all_except_third_order	dominance	Maximum_likelihood
69	0.070969	all_except_third_order	dominance	Maximum_likelihood
70	0.082604	all_except_third_order	dominance	Maximum_likelihood
71	0.086491	all_except_third_order	dominance	Maximum_likelihood
72	0.092768	all_except_third_order	dominance	Maximum_likelihood
73	0.072045	all_except_third_order	dominance	Maximum_likelihood
74	0.090545	all_except_third_order	dominance	Maximum_likelihood
75	0.087787	all_except_third_order	dominance	Maximum_likelihood
76	0.083258	all_except_third_order	dominance	Maximum_likelihood
77	0.078752	all_except_third_order	dominance	Maximum_likelihood
78	0.091036	all_except_third_order	dominance	Maximum_likelihood
79	0.068673	all_except_third_order	dominance	Maximum_likelihood
80	0.087282	all_except_third_order	dominance	Maximum_likelihood
81	0.083466	all_except_third_order	dominance	Maximum_likelihood
82	0.076574	all_except_third_order	dominance	Maximum_likelihood
83	0.080289	all_except_third_order	dominance	Maximum_likelihood
84	0.08319	all_except_third_order	dominance	Maximum_likelihood
85	0.069151	all_except_third_order	dominance	Maximum_likelihood
86	0.093825	all_except_third_order	dominance	Maximum_likelihood
87	0.084341	all_except_third_order	dominance	Maximum_likelihood
88	0.084163	all_except_third_order	dominance	Maximum_likelihood
89	0.090559	all_except_third_order	dominance	Maximum_likelihood
90	0.08672	all_except_third_order	dominance	Maximum_likelihood
91	0.085492	all_except_third_order	dominance	Maximum_likelihood
92	0.086275	all_except_third_order	dominance	Maximum_likelihood
93	0.082735	all_except_third_order	dominance	Maximum_likelihood
94	0.093269	all_except_third_order	dominance	Maximum_likelihood
95	0.077741	all_except_third_order	dominance	Maximum_likelihood
96	0.087982	all_except_third_order	dominance	Maximum_likelihood
97	0.071628	all_except_third_order	dominance	Maximum_likelihood
98	0.084088	all_except_third_order	dominance	Maximum_likelihood
99	0.090369	all_except_third_order	dominance	Maximum_likelihood
100	0.080755	all_except_third_order	dominance	Maximum_likelihood
1	0.091797	all_except_third_order	pairwise	Maximum_likelihood
2	0.120245	all_except_third_order	pairwise	Maximum_likelihood
3	0.091371	all_except_third_order	pairwise	Maximum_likelihood
4	0.105421	all_except_third_order	pairwise	Maximum_likelihood
5	0.100426	all_except_third_order	pairwise	Maximum_likelihood
6	0.096449	all_except_third_order	pairwise	Maximum_likelihood
7	0.130101	all_except_third_order	pairwise	Maximum_likelihood
8	0.105896	all_except_third_order	pairwise	Maximum_likelihood
9	0.129822	all_except_third_order	pairwise	Maximum_likelihood
10	0.148444	all_except_third_order	pairwise	Maximum_likelihood
11	0.081714	all_except_third_order	pairwise	Maximum_likelihood
12	0.087605	all_except_third_order	pairwise	Maximum_likelihood
13	0.087959	all_except_third_order	pairwise	Maximum_likelihood
14	0.094675	all_except_third_order	pairwise	Maximum_likelihood
15	0.084229	all_except_third_order	pairwise	Maximum_likelihood
16	0.106251	all_except_third_order	pairwise	Maximum_likelihood
17	0.111109	all_except_third_order	pairwise	Maximum_likelihood
18	0.096128	all_except_third_order	pairwise	Maximum_likelihood
19	0.12724	all_except_third_order	pairwise	Maximum_likelihood
20	0.099401	all_except_third_order	pairwise	Maximum_likelihood
21	0.09357	all_except_third_order	pairwise	Maximum_likelihood
22	0.09816	all_except_third_order	pairwise	Maximum_likelihood
23	0.123114	all_except_third_order	pairwise	Maximum_likelihood
24	0.112238	all_except_third_order	pairwise	Maximum_likelihood
25	0.087227	all_except_third_order	pairwise	Maximum_likelihood
26	0.093844	all_except_third_order	pairwise	Maximum_likelihood
27	0.102672	all_except_third_order	pairwise	Maximum_likelihood
28	0.135239	all_except_third_order	pairwise	Maximum_likelihood
29	0.09857	all_except_third_order	pairwise	Maximum_likelihood
30	0.107439	all_except_third_order	pairwise	Maximum_likelihood
31	0.08551	all_except_third_order	pairwise	Maximum_likelihood
32	0.064017	all_except_third_order	pairwise	Maximum_likelihood
33	0.092893	all_except_third_order	pairwise	Maximum_likelihood
34	0.09807	all_except_third_order	pairwise	Maximum_likelihood
35	0.07523	all_except_third_order	pairwise	Maximum_likelihood
36	0.099038	all_except_third_order	pairwise	Maximum_likelihood
37	0.098739	all_except_third_order	pairwise	Maximum_likelihood
38	0.10157	all_except_third_order	pairwise	Maximum_likelihood
39	0.109206	all_except_third_order	pairwise	Maximum_likelihood
40	0.11074	all_except_third_order	pairwise	Maximum_likelihood
41	0.081198	all_except_third_order	pairwise	Maximum_likelihood
42	0.098037	all_except_third_order	pairwise	Maximum_likelihood
43	0.098378	all_except_third_order	pairwise	Maximum_likelihood
44	0.108199	all_except_third_order	pairwise	Maximum_likelihood
45	0.102781	all_except_third_order	pairwise	Maximum_likelihood
46	0.08803	all_except_third_order	pairwise	Maximum_likelihood
47	0.103985	all_except_third_order	pairwise	Maximum_likelihood
48	0.089781	all_except_third_order	pairwise	Maximum_likelihood
49	0.133346	all_except_third_order	pairwise	Maximum_likelihood
50	0.100167	all_except_third_order	pairwise	Maximum_likelihood
51	0.110116	all_except_third_order	pairwise	Maximum_likelihood
52	0.106144	all_except_third_order	pairwise	Maximum_likelihood
53	0.106424	all_except_third_order	pairwise	Maximum_likelihood
54	0.092388	all_except_third_order	pairwise	Maximum_likelihood
55	0.106046	all_except_third_order	pairwise	Maximum_likelihood
56	0.081957	all_except_third_order	pairwise	Maximum_likelihood
57	0.112077	all_except_third_order	pairwise	Maximum_likelihood
58	0.090088	all_except_third_order	pairwise	Maximum_likelihood
59	0.093074	all_except_third_order	pairwise	Maximum_likelihood
60	0.09027	all_except_third_order	pairwise	Maximum_likelihood
61	0.094578	all_except_third_order	pairwise	Maximum_likelihood
62	0.097933	all_except_third_order	pairwise	Maximum_likelihood
63	0.090921	all_except_third_order	pairwise	Maximum_likelihood
64	0.084817	all_except_third_order	pairwise	Maximum_likelihood
65	0.089673	all_except_third_order	pairwise	Maximum_likelihood
66	0.11926	all_except_third_order	pairwise	Maximum_likelihood
67	0.07903	all_except_third_order	pairwise	Maximum_likelihood
68	0.104672	all_except_third_order	pairwise	Maximum_likelihood
69	0.099036	all_except_third_order	pairwise	Maximum_likelihood
70	0.088336	all_except_third_order	pairwise	Maximum_likelihood
71	0.102556	all_except_third_order	pairwise	Maximum_likelihood
72	0.091863	all_except_third_order	pairwise	Maximum_likelihood
73	0.110501	all_except_third_order	pairwise	Maximum_likelihood
74	0.104672	all_except_third_order	pairwise	Maximum_likelihood
75	0.101046	all_except_third_order	pairwise	Maximum_likelihood
76	0.104297	all_except_third_order	pairwise	Maximum_likelihood
77	0.071079	all_except_third_order	pairwise	Maximum_likelihood
78	0.111259	all_except_third_order	pairwise	Maximum_likelihood
79	0.108188	all_except_third_order	pairwise	Maximum_likelihood
80	0.103491	all_except_third_order	pairwise	Maximum_likelihood
81	0.071495	all_except_third_order	pairwise	Maximum_likelihood
82	0.133418	all_except_third_order	pairwise	Maximum_likelihood
83	0.098077	all_except_third_order	pairwise	Maximum_likelihood
84	0.089241	all_except_third_order	pairwise	Maximum_likelihood
85	0.088632	all_except_third_order	pairwise	Maximum_likelihood
86	0.082014	all_except_third_order	pairwise	Maximum_likelihood
87	0.118904	all_except_third_order	pairwise	Maximum_likelihood
88	0.117528	all_except_third_order	pairwise	Maximum_likelihood
89	0.106569	all_except_third_order	pairwise	Maximum_likelihood
90	0.085521	all_except_third_order	pairwise	Maximum_likelihood
91	0.093556	all_except_third_order	pairwise	Maximum_likelihood
92	0.105995	all_except_third_order	pairwise	Maximum_likelihood
93	0.129879	all_except_third_order	pairwise	Maximum_likelihood
94	0.123003	all_except_third_order	pairwise	Maximum_likelihood
95	0.109271	all_except_third_order	pairwise	Maximum_likelihood
96	0.109132	all_except_third_order	pairwise	Maximum_likelihood
97	0.115849	all_except_third_order	pairwise	Maximum_likelihood
98	0.098807	all_except_third_order	pairwise	Maximum_likelihood
99	0.09367	all_except_third_order	pairwise	Maximum_likelihood
100	0.125734	all_except_third_order	pairwise	Maximum_likelihood
1	0.032965	all_except_third_order	additive	Standard_error
2	0.035315	all_except_third_order	additive	Standard_error
3	0.033013	all_except_third_order	additive	Standard_error
4	0.033539	all_except_third_order	additive	Standard_error
5	0.03299	all_except_third_order	additive	Standard_error
6	0.033838	all_except_third_order	additive	Standard_error
7	0.035208	all_except_third_order	additive	Standard_error
8	0.03442	all_except_third_order	additive	Standard_error
9	0.03466	all_except_third_order	additive	Standard_error
10	0.035505	all_except_third_order	additive	Standard_error
11	0.033139	all_except_third_order	additive	Standard_error
12	0.032453	all_except_third_order	additive	Standard_error
13	0.03273	all_except_third_order	additive	Standard_error
14	0.03343	all_except_third_order	additive	Standard_error
15	0.032588	all_except_third_order	additive	Standard_error
16	0.032988	all_except_third_order	additive	Standard_error
17	0.033899	all_except_third_order	additive	Standard_error
18	0.033744	all_except_third_order	additive	Standard_error
19	0.034907	all_except_third_order	additive	Standard_error
20	0.034463	all_except_third_order	additive	Standard_error
21	0.032804	all_except_third_order	additive	Standard_error
22	0.033056	all_except_third_order	additive	Standard_error
23	0.034538	all_except_third_order	additive	Standard_error
24	0.033844	all_except_third_order	additive	Standard_error
25	0.032766	all_except_third_order	additive	Standard_error
26	0.033022	all_except_third_order	additive	Standard_error
27	0.033597	all_except_third_order	additive	Standard_error
28	0.034866	all_except_third_order	additive	Standard_error
29	0.03342	all_except_third_order	additive	Standard_error
30	0.033949	all_except_third_order	additive	Standard_error
31	0.033052	all_except_third_order	additive	Standard_error
32	0.031419	all_except_third_order	additive	Standard_error
33	0.033689	all_except_third_order	additive	Standard_error
34	0.033241	all_except_third_order	additive	Standard_error
35	0.031985	all_except_third_order	additive	Standard_error
36	0.033975	all_except_third_order	additive	Standard_error
37	0.032687	all_except_third_order	additive	Standard_error
38	0.033567	all_except_third_order	additive	Standard_error
39	0.033692	all_except_third_order	additive	Standard_error
40	0.03389	all_except_third_order	additive	Standard_error
41	0.031812	all_except_third_order	additive	Standard_error
42	0.034474	all_except_third_order	additive	Standard_error
43	0.033372	all_except_third_order	additive	Standard_error
44	0.034012	all_except_third_order	additive	Standard_error
45	0.032985	all_except_third_order	additive	Standard_error
46	0.032878	all_except_third_order	additive	Standard_error
47	0.033043	all_except_third_order	additive	Standard_error
48	0.033195	all_except_third_order	additive	Standard_error
49	0.035004	all_except_third_order	additive	Standard_error
50	0.033434	all_except_third_order	additive	Standard_error
51	0.034062	all_except_third_order	additive	Standard_error
52	0.033978	all_except_third_order	additive	Standard_error
53	0.03409	all_except_third_order	additive	Standard_error
54	0.033774	all_except_third_order	additive	Standard_error
55	0.033592	all_except_third_order	additive	Standard_error
56	0.033123	all_except_third_order	additive	Standard_error
57	0.033531	all_except_third_order	additive	Standard_error
58	0.032702	all_except_third_order	additive	Standard_error
59	0.03388	all_except_third_order	additive	Standard_error
60	0.033266	all_except_third_order	additive	Standard_error
61	0.033533	all_except_third_order	additive	Standard_error
62	0.033273	all_except_third_order	additive	Standard_error
63	0.033618	all_except_third_order	additive	Standard_error
64	0.032692	all_except_third_order	additive	Standard_error
65	0.033523	all_except_third_order	additive	Standard_error
66	0.034919	all_except_third_order	additive	Standard_error
67	0.032785	all_except_third_order	additive	Standard_error
68	0.034152	all_except_third_order	additive	Standard_error
69	0.032894	all_except_third_order	additive	Standard_error
70	0.033058	all_except_third_order	additive	Standard_error
71	0.033881	all_except_third_order	additive	Standard_error
72	0.034097	all_except_third_order	additive	Standard_error
73	0.033752	all_except_third_order	additive	Standard_error
74	0.033965	all_except_third_order	additive	Standard_error
75	0.033117	all_except_third_order	additive	Standard_error
76	0.034271	all_except_third_order	additive	Standard_error
77	0.032704	all_except_third_order	additive	Standard_error
78	0.034208	all_except_third_order	additive	Standard_error
79	0.033898	all_except_third_order	additive	Standard_error
80	0.033634	all_except_third_order	additive	Standard_error
81	0.032982	all_except_third_order	additive	Standard_error
82	0.035234	all_except_third_order	additive	Standard_error
83	0.033774	all_except_third_order	additive	Standard_error
84	0.032778	all_except_third_order	additive	Standard_error
85	0.032462	all_except_third_order	additive	Standard_error
86	0.033242	all_except_third_order	additive	Standard_error
87	0.034137	all_except_third_order	additive	Standard_error
88	0.034894	all_except_third_order	additive	Standard_error
89	0.033878	all_except_third_order	additive	Standard_error
90	0.03246	all_except_third_order	additive	Standard_error
91	0.033485	all_except_third_order	additive	Standard_error
92	0.033989	all_except_third_order	additive	Standard_error
93	0.035066	all_except_third_order	additive	Standard_error
94	0.033951	all_except_third_order	additive	Standard_error
95	0.033867	all_except_third_order	additive	Standard_error
96	0.03382	all_except_third_order	additive	Standard_error
97	0.033921	all_except_third_order	additive	Standard_error
98	0.033214	all_except_third_order	additive	Standard_error
99	0.033552	all_except_third_order	additive	Standard_error
100	0.035133	all_except_third_order	additive	Standard_error
1	0.0087	all_except_third_order	dominance	Standard_error
2	0.009812	all_except_third_order	dominance	Standard_error
3	0.008966	all_except_third_order	dominance	Standard_error
4	0.010581	all_except_third_order	dominance	Standard_error
5	0.00834	all_except_third_order	dominance	Standard_error
6	0.009861	all_except_third_order	dominance	Standard_error
7	0.0101	all_except_third_order	dominance	Standard_error
8	0.008627	all_except_third_order	dominance	Standard_error
9	0.008986	all_except_third_order	dominance	Standard_error
10	0.010215	all_except_third_order	dominance	Standard_error
11	0.010507	all_except_third_order	dominance	Standard_error
12	0.008828	all_except_third_order	dominance	Standard_error
13	0.0095	all_except_third_order	dominance	Standard_error
14	0.009391	all_except_third_order	dominance	Standard_error
15	0.008569	all_except_third_order	dominance	Standard_error
16	0.009319	all_except_third_order	dominance	Standard_error
17	0.009008	all_except_third_order	dominance	Standard_error
18	0.009111	all_except_third_order	dominance	Standard_error
19	0.008633	all_except_third_order	dominance	Standard_error
20	0.010833	all_except_third_order	dominance	Standard_error
21	0.00904	all_except_third_order	dominance	Standard_error
22	0.008845	all_except_third_order	dominance	Standard_error
23	0.009873	all_except_third_order	dominance	Standard_error
24	0.009563	all_except_third_order	dominance	Standard_error
25	0.009467	all_except_third_order	dominance	Standard_error
26	0.009579	all_except_third_order	dominance	Standard_error
27	0.009684	all_except_third_order	dominance	Standard_error
28	0.008992	all_except_third_order	dominance	Standard_error
29	0.009008	all_except_third_order	dominance	Standard_error
30	0.010727	all_except_third_order	dominance	Standard_error
31	0.009272	all_except_third_order	dominance	Standard_error
32	0.008598	all_except_third_order	dominance	Standard_error
33	0.011099	all_except_third_order	dominance	Standard_error
34	0.010095	all_except_third_order	dominance	Standard_error
35	0.008852	all_except_third_order	dominance	Standard_error
36	0.009724	all_except_third_order	dominance	Standard_error
37	0.00833	all_except_third_order	dominance	Standard_error
38	0.009692	all_except_third_order	dominance	Standard_error
39	0.009201	all_except_third_order	dominance	Standard_error
40	0.008431	all_except_third_order	dominance	Standard_error
41	0.008185	all_except_third_order	dominance	Standard_error
42	0.009676	all_except_third_order	dominance	Standard_error
43	0.010211	all_except_third_order	dominance	Standard_error
44	0.009757	all_except_third_order	dominance	Standard_error
45	0.00851	all_except_third_order	dominance	Standard_error
46	0.0097	all_except_third_order	dominance	Standard_error
47	0.008278	all_except_third_order	dominance	Standard_error
48	0.009156	all_except_third_order	dominance	Standard_error
49	0.00908	all_except_third_order	dominance	Standard_error
50	0.009086	all_except_third_order	dominance	Standard_error
51	0.008832	all_except_third_order	dominance	Standard_error
52	0.009896	all_except_third_order	dominance	Standard_error
53	0.010044	all_except_third_order	dominance	Standard_error
54	0.008968	all_except_third_order	dominance	Standard_error
55	0.010702	all_except_third_order	dominance	Standard_error
56	0.010199	all_except_third_order	dominance	Standard_error
57	0.00887	all_except_third_order	dominance	Standard_error
58	0.009893	all_except_third_order	dominance	Standard_error
59	0.00986	all_except_third_order	dominance	Standard_error
60	0.009867	all_except_third_order	dominance	Standard_error
61	0.009722	all_except_third_order	dominance	Standard_error
62	0.009037	all_except_third_order	dominance	Standard_error
63	0.010288	all_except_third_order	dominance	Standard_error
64	0.009035	all_except_third_order	dominance	Standard_error
65	0.009138	all_except_third_order	dominance	Standard_error
66	0.010329	all_except_third_order	dominance	Standard_error
67	0.009045	all_except_third_order	dominance	Standard_error
68	0.009751	all_except_third_order	dominance	Standard_error
69	0.008238	all_except_third_order	dominance	Standard_error
70	0.009062	all_except_third_order	dominance	Standard_error
71	0.009513	all_except_third_order	dominance	Standard_error
72	0.010002	all_except_third_order	dominance	Standard_error
73	0.008358	all_except_third_order	dominance	Standard_error
74	0.009916	all_except_third_order	dominance	Standard_error
75	0.00963	all_except_third_order	dominance	Standard_error
76	0.009302	all_except_third_order	dominance	Standard_error
77	0.008872	all_except_third_order	dominance	Standard_error
78	0.009832	all_except_third_order	dominance	Standard_error
79	0.008054	all_except_third_order	dominance	Standard_error
80	0.009496	all_except_third_order	dominance	Standard_error
81	0.009195	all_except_third_order	dominance	Standard_error
82	0.008782	all_except_third_order	dominance	Standard_error
83	0.008953	all_except_third_order	dominance	Standard_error
84	0.009191	all_except_third_order	dominance	Standard_error
85	0.007997	all_except_third_order	dominance	Standard_error
86	0.010112	all_except_third_order	dominance	Standard_error
87	0.009346	all_except_third_order	dominance	Standard_error
88	0.009307	all_except_third_order	dominance	Standard_error
89	0.009776	all_except_third_order	dominance	Standard_error
90	0.009453	all_except_third_order	dominance	Standard_error
91	0.009356	all_except_third_order	dominance	Standard_error
92	0.009496	all_except_third_order	dominance	Standard_error
93	0.00931	all_except_third_order	dominance	Standard_error
94	0.010037	all_except_third_order	dominance	Standard_error
95	0.008796	all_except_third_order	dominance	Standard_error
96	0.009611	all_except_third_order	dominance	Standard_error
97	0.008253	all_except_third_order	dominance	Standard_error
98	0.009378	all_except_third_order	dominance	Standard_error
99	0.009801	all_except_third_order	dominance	Standard_error
100	0.009112	all_except_third_order	dominance	Standard_error
1	0.016607	all_except_third_order	pairwise	Standard_error
2	0.018942	all_except_third_order	pairwise	Standard_error
3	0.016579	all_except_third_order	pairwise	Standard_error
4	0.018021	all_except_third_order	pairwise	Standard_error
5	0.016481	all_except_third_order	pairwise	Standard_error
6	0.017205	all_except_third_order	pairwise	Standard_error
7	0.01892	all_except_third_order	pairwise	Standard_error
8	0.017759	all_except_third_order	pairwise	Standard_error
9	0.018912	all_except_third_order	pairwise	Standard_error
10	0.020497	all_except_third_order	pairwise	Standard_error
11	0.016725	all_except_third_order	pairwise	Standard_error
12	0.015715	all_except_third_order	pairwise	Standard_error
13	0.016004	all_except_third_order	pairwise	Standard_error
14	0.016686	all_except_third_order	pairwise	Standard_error
15	0.016108	all_except_third_order	pairwise	Standard_error
16	0.01679	all_except_third_order	pairwise	Standard_error
17	0.017334	all_except_third_order	pairwise	Standard_error
18	0.017496	all_except_third_order	pairwise	Standard_error
19	0.018662	all_except_third_order	pairwise	Standard_error
20	0.017887	all_except_third_order	pairwise	Standard_error
21	0.016277	all_except_third_order	pairwise	Standard_error
22	0.016844	all_except_third_order	pairwise	Standard_error
23	0.018352	all_except_third_order	pairwise	Standard_error
24	0.017626	all_except_third_order	pairwise	Standard_error
25	0.016162	all_except_third_order	pairwise	Standard_error
26	0.016274	all_except_third_order	pairwise	Standard_error
27	0.017103	all_except_third_order	pairwise	Standard_error
28	0.019188	all_except_third_order	pairwise	Standard_error
29	0.016663	all_except_third_order	pairwise	Standard_error
30	0.017607	all_except_third_order	pairwise	Standard_error
31	0.016518	all_except_third_order	pairwise	Standard_error
32	0.0146	all_except_third_order	pairwise	Standard_error
33	0.016641	all_except_third_order	pairwise	Standard_error
34	0.017105	all_except_third_order	pairwise	Standard_error
35	0.015817	all_except_third_order	pairwise	Standard_error
36	0.017551	all_except_third_order	pairwise	Standard_error
37	0.01649	all_except_third_order	pairwise	Standard_error
38	0.017624	all_except_third_order	pairwise	Standard_error
39	0.017178	all_except_third_order	pairwise	Standard_error
40	0.017505	all_except_third_order	pairwise	Standard_error
41	0.015093	all_except_third_order	pairwise	Standard_error
42	0.017522	all_except_third_order	pairwise	Standard_error
43	0.017727	all_except_third_order	pairwise	Standard_error
44	0.017776	all_except_third_order	pairwise	Standard_error
45	0.016602	all_except_third_order	pairwise	Standard_error
46	0.01646	all_except_third_order	pairwise	Standard_error
47	0.016401	all_except_third_order	pairwise	Standard_error
48	0.016531	all_except_third_order	pairwise	Standard_error
49	0.018953	all_except_third_order	pairwise	Standard_error
50	0.017258	all_except_third_order	pairwise	Standard_error
51	0.01809	all_except_third_order	pairwise	Standard_error
52	0.018493	all_except_third_order	pairwise	Standard_error
53	0.017609	all_except_third_order	pairwise	Standard_error
54	0.017184	all_except_third_order	pairwise	Standard_error
55	0.017361	all_except_third_order	pairwise	Standard_error
56	0.016348	all_except_third_order	pairwise	Standard_error
57	0.01713	all_except_third_order	pairwise	Standard_error
58	0.015854	all_except_third_order	pairwise	Standard_error
59	0.018042	all_except_third_order	pairwise	Standard_error
60	0.016724	all_except_third_order	pairwise	Standard_error
61	0.017375	all_except_third_order	pairwise	Standard_error
62	0.01665	all_except_third_order	pairwise	Standard_error
63	0.017092	all_except_third_order	pairwise	Standard_error
64	0.016233	all_except_third_order	pairwise	Standard_error
65	0.016928	all_except_third_order	pairwise	Standard_error
66	0.018603	all_except_third_order	pairwise	Standard_error
67	0.016451	all_except_third_order	pairwise	Standard_error
68	0.01776	all_except_third_order	pairwise	Standard_error
69	0.016415	all_except_third_order	pairwise	Standard_error
70	0.016532	all_except_third_order	pairwise	Standard_error
71	0.017307	all_except_third_order	pairwise	Standard_error
72	0.017741	all_except_third_order	pairwise	Standard_error
73	0.017449	all_except_third_order	pairwise	Standard_error
74	0.017916	all_except_third_order	pairwise	Standard_error
75	0.016982	all_except_third_order	pairwise	Standard_error
76	0.017834	all_except_third_order	pairwise	Standard_error
77	0.015994	all_except_third_order	pairwise	Standard_error
78	0.01821	all_except_third_order	pairwise	Standard_error
79	0.017591	all_except_third_order	pairwise	Standard_error
80	0.01705	all_except_third_order	pairwise	Standard_error
81	0.01686	all_except_third_order	pairwise	Standard_error
82	0.019189	all_except_third_order	pairwise	Standard_error
83	0.01782	all_except_third_order	pairwise	Standard_error
84	0.016787	all_except_third_order	pairwise	Standard_error
85	0.016118	all_except_third_order	pairwise	Standard_error
86	0.015918	all_except_third_order	pairwise	Standard_error
87	0.017903	all_except_third_order	pairwise	Standard_error
88	0.018747	all_except_third_order	pairwise	Standard_error
89	0.017483	all_except_third_order	pairwise	Standard_error
90	0.015677	all_except_third_order	pairwise	Standard_error
91	0.016795	all_except_third_order	pairwise	Standard_error
92	0.017446	all_except_third_order	pairwise	Standard_error
93	0.019229	all_except_third_order	pairwise	Standard_error
94	0.018179	all_except_third_order	pairwise	Standard_error
95	0.017714	all_except_third_order	pairwise	Standard_error
96	0.017926	all_except_third_order	pairwise	Standard_error
97	0.017809	all_except_third_order	pairwise	Standard_error
98	0.016985	all_except_third_order	pairwise	Standard_error
99	0.0172	all_except_third_order	pairwise	Standard_error
100	0.019256	all_except_third_order	pairwise	Standard_error
1	0.591594	all_components	additive	Maximum_likelihood
2	0.532099	all_components	additive	Maximum_likelihood
3	0.566106	all_components	additive	Maximum_likelihood
4	0.568049	all_components	additive	Maximum_likelihood
5	0.533021	all_components	additive	Maximum_likelihood
6	0.525555	all_components	additive	Maximum_likelihood
7	0.601857	all_components	additive	Maximum_likelihood
8	0.522351	all_components	additive	Maximum_likelihood
9	0.602504	all_components	additive	Maximum_likelihood
10	0.566935	all_components	additive	Maximum_likelihood
11	0.545704	all_components	additive	Maximum_likelihood
12	0.525533	all_components	additive	Maximum_likelihood
13	0.602738	all_components	additive	Maximum_likelihood
14	0.579367	all_components	additive	Maximum_likelihood
15	0.591809	all_components	additive	Maximum_likelihood
16	0.590504	all_components	additive	Maximum_likelihood
17	0.563475	all_components	additive	Maximum_likelihood
18	0.511448	all_components	additive	Maximum_likelihood
19	0.599773	all_components	additive	Maximum_likelihood
20	0.52923	all_components	additive	Maximum_likelihood
21	0.556156	all_components	additive	Maximum_likelihood
22	0.534212	all_components	additive	Maximum_likelihood
23	0.60601	all_components	additive	Maximum_likelihood
24	0.551615	all_components	additive	Maximum_likelihood
25	0.569898	all_components	additive	Maximum_likelihood
26	0.519335	all_components	additive	Maximum_likelihood
27	0.604809	all_components	additive	Maximum_likelihood
28	0.533854	all_components	additive	Maximum_likelihood
29	0.524506	all_components	additive	Maximum_likelihood
30	0.537571	all_components	additive	Maximum_likelihood
31	0.553219	all_components	additive	Maximum_likelihood
32	0.585515	all_components	additive	Maximum_likelihood
33	0.61502	all_components	additive	Maximum_likelihood
34	0.54581	all_components	additive	Maximum_likelihood
35	0.540015	all_components	additive	Maximum_likelihood
36	0.536974	all_components	additive	Maximum_likelihood
37	0.585818	all_components	additive	Maximum_likelihood
38	0.592428	all_components	additive	Maximum_likelihood
39	0.552261	all_components	additive	Maximum_likelihood
40	0.582253	all_components	additive	Maximum_likelihood
41	0.540612	all_components	additive	Maximum_likelihood
42	0.576881	all_components	additive	Maximum_likelihood
43	0.559033	all_components	additive	Maximum_likelihood
44	0.493112	all_components	additive	Maximum_likelihood
45	0.545896	all_components	additive	Maximum_likelihood
46	0.548444	all_components	additive	Maximum_likelihood
47	0.468574	all_components	additive	Maximum_likelihood
48	0.587778	all_components	additive	Maximum_likelihood
49	0.470777	all_components	additive	Maximum_likelihood
50	0.541202	all_components	additive	Maximum_likelihood
51	0.522255	all_components	additive	Maximum_likelihood
52	0.582326	all_components	additive	Maximum_likelihood
53	0.522739	all_components	additive	Maximum_likelihood
54	0.539478	all_components	additive	Maximum_likelihood
55	0.606018	all_components	additive	Maximum_likelihood
56	0.549807	all_components	additive	Maximum_likelihood
57	0.583858	all_components	additive	Maximum_likelihood
58	0.548338	all_components	additive	Maximum_likelihood
59	0.545136	all_components	additive	Maximum_likelihood
60	0.63586	all_components	additive	Maximum_likelihood
61	0.600816	all_components	additive	Maximum_likelihood
62	0.559417	all_components	additive	Maximum_likelihood
63	0.533899	all_components	additive	Maximum_likelihood
64	0.610512	all_components	additive	Maximum_likelihood
65	0.558569	all_components	additive	Maximum_likelihood
66	0.557177	all_components	additive	Maximum_likelihood
67	0.555406	all_components	additive	Maximum_likelihood
68	0.616049	all_components	additive	Maximum_likelihood
69	0.581085	all_components	additive	Maximum_likelihood
70	0.515326	all_components	additive	Maximum_likelihood
71	0.53777	all_components	additive	Maximum_likelihood
72	0.525246	all_components	additive	Maximum_likelihood
73	0.579906	all_components	additive	Maximum_likelihood
74	0.511083	all_components	additive	Maximum_likelihood
75	0.601215	all_components	additive	Maximum_likelihood
76	0.530809	all_components	additive	Maximum_likelihood
77	0.603554	all_components	additive	Maximum_likelihood
78	0.589828	all_components	additive	Maximum_likelihood
79	0.574207	all_components	additive	Maximum_likelihood
80	0.654187	all_components	additive	Maximum_likelihood
81	0.527677	all_components	additive	Maximum_likelihood
82	0.556639	all_components	additive	Maximum_likelihood
83	0.494644	all_components	additive	Maximum_likelihood
84	0.599575	all_components	additive	Maximum_likelihood
85	0.549679	all_components	additive	Maximum_likelihood
86	0.532685	all_components	additive	Maximum_likelihood
87	0.5658	all_components	additive	Maximum_likelihood
88	0.510748	all_components	additive	Maximum_likelihood
89	0.541536	all_components	additive	Maximum_likelihood
90	0.552526	all_components	additive	Maximum_likelihood
91	0.578859	all_components	additive	Maximum_likelihood
92	0.596962	all_components	additive	Maximum_likelihood
93	0.566427	all_components	additive	Maximum_likelihood
94	0.572555	all_components	additive	Maximum_likelihood
95	0.506914	all_components	additive	Maximum_likelihood
96	0.578607	all_components	additive	Maximum_likelihood
97	0.569111	all_components	additive	Maximum_likelihood
98	0.605979	all_components	additive	Maximum_likelihood
99	0.517524	all_components	additive	Maximum_likelihood
100	0.533075	all_components	additive	Maximum_likelihood
101	0.519402	all_components	additive	Maximum_likelihood
102	0.627009	all_components	additive	Maximum_likelihood
103	0.570619	all_components	additive	Maximum_likelihood
104	0.562862	all_components	additive	Maximum_likelihood
105	0.551578	all_components	additive	Maximum_likelihood
106	0.577741	all_components	additive	Maximum_likelihood
107	0.579873	all_components	additive	Maximum_likelihood
108	0.598658	all_components	additive	Maximum_likelihood
109	0.51104	all_components	additive	Maximum_likelihood
110	0.536639	all_components	additive	Maximum_likelihood
111	0.514977	all_components	additive	Maximum_likelihood
112	0.554565	all_components	additive	Maximum_likelihood
113	0.550903	all_components	additive	Maximum_likelihood
114	0.504563	all_components	additive	Maximum_likelihood
115	0.603434	all_components	additive	Maximum_likelihood
116	0.609936	all_components	additive	Maximum_likelihood
117	0.496247	all_components	additive	Maximum_likelihood
118	0.640904	all_components	additive	Maximum_likelihood
119	0.549378	all_components	additive	Maximum_likelihood
120	0.549676	all_components	additive	Maximum_likelihood
121	0.591666	all_components	additive	Maximum_likelihood
122	0.538786	all_components	additive	Maximum_likelihood
123	0.52711	all_components	additive	Maximum_likelihood
124	0.549794	all_components	additive	Maximum_likelihood
125	0.525682	all_components	additive	Maximum_likelihood
126	0.534052	all_components	additive	Maximum_likelihood
127	0.580434	all_components	additive	Maximum_likelihood
128	0.525183	all_components	additive	Maximum_likelihood
129	0.552492	all_components	additive	Maximum_likelihood
130	0.5618	all_components	additive	Maximum_likelihood
131	0.604516	all_components	additive	Maximum_likelihood
132	0.532241	all_components	additive	Maximum_likelihood
133	0.601733	all_components	additive	Maximum_likelihood
134	0.512155	all_components	additive	Maximum_likelihood
135	0.572811	all_components	additive	Maximum_likelihood
136	0.529817	all_components	additive	Maximum_likelihood
137	0.651475	all_components	additive	Maximum_likelihood
138	0.562059	all_components	additive	Maximum_likelihood
139	0.556716	all_components	additive	Maximum_likelihood
140	0.546372	all_components	additive	Maximum_likelihood
141	0.553621	all_components	additive	Maximum_likelihood
142	0.580856	all_components	additive	Maximum_likelihood
143	0.52912	all_components	additive	Maximum_likelihood
144	0.577194	all_components	additive	Maximum_likelihood
145	0.532856	all_components	additive	Maximum_likelihood
146	0.549896	all_components	additive	Maximum_likelihood
147	0.532788	all_components	additive	Maximum_likelihood
148	0.575779	all_components	additive	Maximum_likelihood
149	0.587617	all_components	additive	Maximum_likelihood
150	0.542272	all_components	additive	Maximum_likelihood
151	0.557115	all_components	additive	Maximum_likelihood
152	0.601502	all_components	additive	Maximum_likelihood
153	0.585606	all_components	additive	Maximum_likelihood
154	0.54215	all_components	additive	Maximum_likelihood
155	0.595863	all_components	additive	Maximum_likelihood
156	0.602529	all_components	additive	Maximum_likelihood
157	0.660833	all_components	additive	Maximum_likelihood
158	0.496492	all_components	additive	Maximum_likelihood
159	0.518253	all_components	additive	Maximum_likelihood
160	0.564876	all_components	additive	Maximum_likelihood
161	0.477278	all_components	additive	Maximum_likelihood
162	0.523304	all_components	additive	Maximum_likelihood
163	0.518602	all_components	additive	Maximum_likelihood
164	0.511551	all_components	additive	Maximum_likelihood
165	0.550785	all_components	additive	Maximum_likelihood
166	0.484594	all_components	additive	Maximum_likelihood
167	0.526105	all_components	additive	Maximum_likelihood
168	0.623259	all_components	additive	Maximum_likelihood
169	0.59479	all_components	additive	Maximum_likelihood
170	0.500206	all_components	additive	Maximum_likelihood
171	0.612591	all_components	additive	Maximum_likelihood
172	0.548469	all_components	additive	Maximum_likelihood
173	0.628386	all_components	additive	Maximum_likelihood
174	0.585983	all_components	additive	Maximum_likelihood
175	0.505118	all_components	additive	Maximum_likelihood
176	0.570313	all_components	additive	Maximum_likelihood
177	0.526421	all_components	additive	Maximum_likelihood
178	0.530688	all_components	additive	Maximum_likelihood
179	0.531378	all_components	additive	Maximum_likelihood
180	0.540972	all_components	additive	Maximum_likelihood
181	0.588367	all_components	additive	Maximum_likelihood
182	0.541414	all_components	additive	Maximum_likelihood
183	0.558586	all_components	additive	Maximum_likelihood
184	0.568947	all_components	additive	Maximum_likelihood
185	0.622332	all_components	additive	Maximum_likelihood
186	0.562494	all_components	additive	Maximum_likelihood
187	0.582368	all_components	additive	Maximum_likelihood
188	0.584113	all_components	additive	Maximum_likelihood
189	0.56741	all_components	additive	Maximum_likelihood
190	0.56614	all_components	additive	Maximum_likelihood
191	0.598194	all_components	additive	Maximum_likelihood
192	0.59994	all_components	additive	Maximum_likelihood
193	0.614447	all_components	additive	Maximum_likelihood
194	0.554794	all_components	additive	Maximum_likelihood
195	0.576447	all_components	additive	Maximum_likelihood
196	0.530294	all_components	additive	Maximum_likelihood
197	0.575159	all_components	additive	Maximum_likelihood
198	0.62996	all_components	additive	Maximum_likelihood
199	0.576923	all_components	additive	Maximum_likelihood
200	0.511241	all_components	additive	Maximum_likelihood
1	0.121044	all_components	dominance	Maximum_likelihood
2	0.180803	all_components	dominance	Maximum_likelihood
3	0.153249	all_components	dominance	Maximum_likelihood
4	0.146311	all_components	dominance	Maximum_likelihood
5	0.163547	all_components	dominance	Maximum_likelihood
6	0.173979	all_components	dominance	Maximum_likelihood
7	0.128095	all_components	dominance	Maximum_likelihood
8	0.169609	all_components	dominance	Maximum_likelihood
9	0.140041	all_components	dominance	Maximum_likelihood
10	0.144187	all_components	dominance	Maximum_likelihood
11	0.17542	all_components	dominance	Maximum_likelihood
12	0.163471	all_components	dominance	Maximum_likelihood
13	0.138747	all_components	dominance	Maximum_likelihood
14	0.139887	all_components	dominance	Maximum_likelihood
15	0.152832	all_components	dominance	Maximum_likelihood
16	0.122892	all_components	dominance	Maximum_likelihood
17	0.154128	all_components	dominance	Maximum_likelihood
18	0.204881	all_components	dominance	Maximum_likelihood
19	0.138431	all_components	dominance	Maximum_likelihood
20	0.167466	all_components	dominance	Maximum_likelihood
21	0.158754	all_components	dominance	Maximum_likelihood
22	0.171366	all_components	dominance	Maximum_likelihood
23	0.146071	all_components	dominance	Maximum_likelihood
24	0.183666	all_components	dominance	Maximum_likelihood
25	0.147818	all_components	dominance	Maximum_likelihood
26	0.187477	all_components	dominance	Maximum_likelihood
27	0.141364	all_components	dominance	Maximum_likelihood
28	0.157436	all_components	dominance	Maximum_likelihood
29	0.205242	all_components	dominance	Maximum_likelihood
30	0.17025	all_components	dominance	Maximum_likelihood
31	0.169087	all_components	dominance	Maximum_likelihood
32	0.141762	all_components	dominance	Maximum_likelihood
33	0.113274	all_components	dominance	Maximum_likelihood
34	0.19106	all_components	dominance	Maximum_likelihood
35	0.170362	all_components	dominance	Maximum_likelihood
36	0.181459	all_components	dominance	Maximum_likelihood
37	0.144542	all_components	dominance	Maximum_likelihood
38	0.145843	all_components	dominance	Maximum_likelihood
39	0.163071	all_components	dominance	Maximum_likelihood
40	0.154849	all_components	dominance	Maximum_likelihood
41	0.172384	all_components	dominance	Maximum_likelihood
42	0.143225	all_components	dominance	Maximum_likelihood
43	0.150707	all_components	dominance	Maximum_likelihood
44	0.198012	all_components	dominance	Maximum_likelihood
45	0.171329	all_components	dominance	Maximum_likelihood
46	0.167694	all_components	dominance	Maximum_likelihood
47	0.198774	all_components	dominance	Maximum_likelihood
48	0.128914	all_components	dominance	Maximum_likelihood
49	0.178921	all_components	dominance	Maximum_likelihood
50	0.163404	all_components	dominance	Maximum_likelihood
51	0.190488	all_components	dominance	Maximum_likelihood
52	0.189295	all_components	dominance	Maximum_likelihood
53	0.175134	all_components	dominance	Maximum_likelihood
54	0.149149	all_components	dominance	Maximum_likelihood
55	0.149734	all_components	dominance	Maximum_likelihood
56	0.147912	all_components	dominance	Maximum_likelihood
57	0.186285	all_components	dominance	Maximum_likelihood
58	0.156611	all_components	dominance	Maximum_likelihood
59	0.160548	all_components	dominance	Maximum_likelihood
60	0.129231	all_components	dominance	Maximum_likelihood
61	0.139898	all_components	dominance	Maximum_likelihood
62	0.157947	all_components	dominance	Maximum_likelihood
63	0.157216	all_components	dominance	Maximum_likelihood
64	0.156412	all_components	dominance	Maximum_likelihood
65	0.198538	all_components	dominance	Maximum_likelihood
66	0.164199	all_components	dominance	Maximum_likelihood
67	0.172103	all_components	dominance	Maximum_likelihood
68	0.128154	all_components	dominance	Maximum_likelihood
69	0.132363	all_components	dominance	Maximum_likelihood
70	0.192112	all_components	dominance	Maximum_likelihood
71	0.169206	all_components	dominance	Maximum_likelihood
72	0.174485	all_components	dominance	Maximum_likelihood
73	0.170026	all_components	dominance	Maximum_likelihood
74	0.193018	all_components	dominance	Maximum_likelihood
75	0.152069	all_components	dominance	Maximum_likelihood
76	0.174418	all_components	dominance	Maximum_likelihood
77	0.134607	all_components	dominance	Maximum_likelihood
78	0.153604	all_components	dominance	Maximum_likelihood
79	0.124763	all_components	dominance	Maximum_likelihood
80	0.09953	all_components	dominance	Maximum_likelihood
81	0.180454	all_components	dominance	Maximum_likelihood
82	0.155777	all_components	dominance	Maximum_likelihood
83	0.189324	all_components	dominance	Maximum_likelihood
84	0.115576	all_components	dominance	Maximum_likelihood
85	0.150218	all_components	dominance	Maximum_likelihood
86	0.197843	all_components	dominance	Maximum_likelihood
87	0.163773	all_components	dominance	Maximum_likelihood
88	0.162758	all_components	dominance	Maximum_likelihood
89	0.167054	all_components	dominance	Maximum_likelihood
90	0.153617	all_components	dominance	Maximum_likelihood
91	0.146092	all_components	dominance	Maximum_likelihood
92	0.127001	all_components	dominance	Maximum_likelihood
93	0.17385	all_components	dominance	Maximum_likelihood
94	0.165173	all_components	dominance	Maximum_likelihood
95	0.185296	all_components	dominance	Maximum_likelihood
96	0.151082	all_components	dominance	Maximum_likelihood
97	0.141964	all_components	dominance	Maximum_likelihood
98	0.130813	all_components	dominance	Maximum_likelihood
99	0.17214	all_components	dominance	Maximum_likelihood
100	0.149058	all_components	dominance	Maximum_likelihood
101	0.203484	all_components	dominance	Maximum_likelihood
102	0.142285	all_components	dominance	Maximum_likelihood
103	0.148523	all_components	dominance	Maximum_likelihood
104	0.159503	all_components	dominance	Maximum_likelihood
105	0.169567	all_components	dominance	Maximum_likelihood
106	0.149373	all_components	dominance	Maximum_likelihood
107	0.136181	all_components	dominance	Maximum_likelihood
108	0.140356	all_components	dominance	Maximum_likelihood
109	0.18665	all_components	dominance	Maximum_likelihood
110	0.176387	all_components	dominance	Maximum_likelihood
111	0.186591	all_components	dominance	Maximum_likelihood
112	0.170638	all_components	dominance	Maximum_likelihood
113	0.127611	all_components	dominance	Maximum_likelihood
114	0.188046	all_components	dominance	Maximum_likelihood
115	0.124925	all_components	dominance	Maximum_likelihood
116	0.11351	all_components	dominance	Maximum_likelihood
117	0.192945	all_components	dominance	Maximum_likelihood
118	0.09749	all_components	dominance	Maximum_likelihood
119	0.166425	all_components	dominance	Maximum_likelihood
120	0.157293	all_components	dominance	Maximum_likelihood
121	0.136534	all_components	dominance	Maximum_likelihood
122	0.16632	all_components	dominance	Maximum_likelihood
123	0.176031	all_components	dominance	Maximum_likelihood
124	0.173867	all_components	dominance	Maximum_likelihood
125	0.177868	all_components	dominance	Maximum_likelihood
126	0.176681	all_components	dominance	Maximum_likelihood
127	0.164154	all_components	dominance	Maximum_likelihood
128	0.191993	all_components	dominance	Maximum_likelihood
129	0.140749	all_components	dominance	Maximum_likelihood
130	0.138823	all_components	dominance	Maximum_likelihood
131	0.148869	all_components	dominance	Maximum_likelihood
132	0.176033	all_components	dominance	Maximum_likelihood
133	0.143949	all_components	dominance	Maximum_likelihood
134	0.209696	all_components	dominance	Maximum_likelihood
135	0.162857	all_components	dominance	Maximum_likelihood
136	0.161539	all_components	dominance	Maximum_likelihood
137	0.11648	all_components	dominance	Maximum_likelihood
138	0.168074	all_components	dominance	Maximum_likelihood
139	0.144338	all_components	dominance	Maximum_likelihood
140	0.202258	all_components	dominance	Maximum_likelihood
141	0.166843	all_components	dominance	Maximum_likelihood
142	0.163301	all_components	dominance	Maximum_likelihood
143	0.163076	all_components	dominance	Maximum_likelihood
144	0.130481	all_components	dominance	Maximum_likelihood
145	0.184544	all_components	dominance	Maximum_likelihood
146	0.177354	all_components	dominance	Maximum_likelihood
147	0.171599	all_components	dominance	Maximum_likelihood
148	0.132537	all_components	dominance	Maximum_likelihood
149	0.145017	all_components	dominance	Maximum_likelihood
150	0.15147	all_components	dominance	Maximum_likelihood
151	0.149837	all_components	dominance	Maximum_likelihood
152	0.138508	all_components	dominance	Maximum_likelihood
153	0.156571	all_components	dominance	Maximum_likelihood
154	0.160133	all_components	dominance	Maximum_likelihood
155	0.156597	all_components	dominance	Maximum_likelihood
156	0.130043	all_components	dominance	Maximum_likelihood
157	0.11222	all_components	dominance	Maximum_likelihood
158	0.196578	all_components	dominance	Maximum_likelihood
159	0.195649	all_components	dominance	Maximum_likelihood
160	0.159579	all_components	dominance	Maximum_likelihood
161	0.199125	all_components	dominance	Maximum_likelihood
162	0.181275	all_components	dominance	Maximum_likelihood
163	0.191364	all_components	dominance	Maximum_likelihood
164	0.183386	all_components	dominance	Maximum_likelihood
165	0.144153	all_components	dominance	Maximum_likelihood
166	0.191054	all_components	dominance	Maximum_likelihood
167	0.179576	all_components	dominance	Maximum_likelihood
168	0.130113	all_components	dominance	Maximum_likelihood
169	0.133947	all_components	dominance	Maximum_likelihood
170	0.170541	all_components	dominance	Maximum_likelihood
171	0.142258	all_components	dominance	Maximum_likelihood
172	0.178704	all_components	dominance	Maximum_likelihood
173	0.135767	all_components	dominance	Maximum_likelihood
174	0.135729	all_components	dominance	Maximum_likelihood
175	0.179092	all_components	dominance	Maximum_likelihood
176	0.152696	all_components	dominance	Maximum_likelihood
177	0.176962	all_components	dominance	Maximum_likelihood
178	0.177652	all_components	dominance	Maximum_likelihood
179	0.157699	all_components	dominance	Maximum_likelihood
180	0.171862	all_components	dominance	Maximum_likelihood
181	0.156313	all_components	dominance	Maximum_likelihood
182	0.157191	all_components	dominance	Maximum_likelihood
183	0.164229	all_components	dominance	Maximum_likelihood
184	0.14277	all_components	dominance	Maximum_likelihood
185	0.106175	all_components	dominance	Maximum_likelihood
186	0.149251	all_components	dominance	Maximum_likelihood
187	0.15001	all_components	dominance	Maximum_likelihood
188	0.151104	all_components	dominance	Maximum_likelihood
189	0.156997	all_components	dominance	Maximum_likelihood
190	0.177519	all_components	dominance	Maximum_likelihood
191	0.142839	all_components	dominance	Maximum_likelihood
192	0.123572	all_components	dominance	Maximum_likelihood
193	0.141732	all_components	dominance	Maximum_likelihood
194	0.161388	all_components	dominance	Maximum_likelihood
195	0.141967	all_components	dominance	Maximum_likelihood
196	0.198222	all_components	dominance	Maximum_likelihood
197	0.13474	all_components	dominance	Maximum_likelihood
198	0.121171	all_components	dominance	Maximum_likelihood
199	0.151481	all_components	dominance	Maximum_likelihood
200	0.174755	all_components	dominance	Maximum_likelihood
1	0.100748	all_components	pairwise	Maximum_likelihood
2	0.068191	all_components	pairwise	Maximum_likelihood
3	0.079458	all_components	pairwise	Maximum_likelihood
4	0.117306	all_components	pairwise	Maximum_likelihood
5	0.06124	all_components	pairwise	Maximum_likelihood
6	0.093268	all_components	pairwise	Maximum_likelihood
7	0.049925	all_components	pairwise	Maximum_likelihood
8	0.103854	all_components	pairwise	Maximum_likelihood
9	0.058743	all_components	pairwise	Maximum_likelihood
10	0.053992	all_components	pairwise	Maximum_likelihood
11	0.113783	all_components	pairwise	Maximum_likelihood
12	0.099838	all_components	pairwise	Maximum_likelihood
13	0.096782	all_components	pairwise	Maximum_likelihood
14	0.086579	all_components	pairwise	Maximum_likelihood
15	0.093809	all_components	pairwise	Maximum_likelihood
16	0.081754	all_components	pairwise	Maximum_likelihood
17	0.085887	all_components	pairwise	Maximum_likelihood
18	0.083134	all_components	pairwise	Maximum_likelihood
19	0.052556	all_components	pairwise	Maximum_likelihood
20	0.089351	all_components	pairwise	Maximum_likelihood
21	0.078408	all_components	pairwise	Maximum_likelihood
22	0.088691	all_components	pairwise	Maximum_likelihood
23	0.070797	all_components	pairwise	Maximum_likelihood
24	0.070236	all_components	pairwise	Maximum_likelihood
25	0.064627	all_components	pairwise	Maximum_likelihood
26	0.08445	all_components	pairwise	Maximum_likelihood
27	0.05611	all_components	pairwise	Maximum_likelihood
28	0.113125	all_components	pairwise	Maximum_likelihood
29	0.071533	all_components	pairwise	Maximum_likelihood
30	0.090943	all_components	pairwise	Maximum_likelihood
31	0.102523	all_components	pairwise	Maximum_likelihood
32	0.064597	all_components	pairwise	Maximum_likelihood
33	0.080357	all_components	pairwise	Maximum_likelihood
34	0.075908	all_components	pairwise	Maximum_likelihood
35	0.078469	all_components	pairwise	Maximum_likelihood
36	0.066978	all_components	pairwise	Maximum_likelihood
37	0.07332	all_components	pairwise	Maximum_likelihood
38	0.046155	all_components	pairwise	Maximum_likelihood
39	0.082418	all_components	pairwise	Maximum_likelihood
40	0.087734	all_components	pairwise	Maximum_likelihood
41	0.065458	all_components	pairwise	Maximum_likelihood
42	0.082663	all_components	pairwise	Maximum_likelihood
43	0.074949	all_components	pairwise	Maximum_likelihood
44	0.07217	all_components	pairwise	Maximum_likelihood
45	0.058625	all_components	pairwise	Maximum_likelihood
46	0.041303	all_components	pairwise	Maximum_likelihood
47	0.120097	all_components	pairwise	Maximum_likelihood
48	0.0583	all_components	pairwise	Maximum_likelihood
49	0.138017	all_components	pairwise	Maximum_likelihood
50	0.085935	all_components	pairwise	Maximum_likelihood
51	0.086929	all_components	pairwise	Maximum_likelihood
52	0.050442	all_components	pairwise	Maximum_likelihood
53	0.098875	all_components	pairwise	Maximum_likelihood
54	0.065515	all_components	pairwise	Maximum_likelihood
55	0.048104	all_components	pairwise	Maximum_likelihood
56	0.113803	all_components	pairwise	Maximum_likelihood
57	0.046856	all_components	pairwise	Maximum_likelihood
58	0.052847	all_components	pairwise	Maximum_likelihood
59	0.133353	all_components	pairwise	Maximum_likelihood
60	0.066992	all_components	pairwise	Maximum_likelihood
61	0.081837	all_components	pairwise	Maximum_likelihood
62	0.051081	all_components	pairwise	Maximum_likelihood
63	0.05377	all_components	pairwise	Maximum_likelihood
64	0.055443	all_components	pairwise	Maximum_likelihood
65	0.050707	all_components	pairwise	Maximum_likelihood
66	0.022439	all_components	pairwise	Maximum_likelihood
67	0.074242	all_components	pairwise	Maximum_likelihood
68	0.062016	all_components	pairwise	Maximum_likelihood
69	0.099504	all_components	pairwise	Maximum_likelihood
70	0.074117	all_components	pairwise	Maximum_likelihood
71	0.077184	all_components	pairwise	Maximum_likelihood
72	0.093999	all_components	pairwise	Maximum_likelihood
73	0.077738	all_components	pairwise	Maximum_likelihood
74	0.109838	all_components	pairwise	Maximum_likelihood
75	0.079771	all_components	pairwise	Maximum_likelihood
76	0.090363	all_components	pairwise	Maximum_likelihood
77	0.070061	all_components	pairwise	Maximum_likelihood
78	0.078102	all_components	pairwise	Maximum_likelihood
79	0.110436	all_components	pairwise	Maximum_likelihood
80	0.082714	all_components	pairwise	Maximum_likelihood
81	0.071244	all_components	pairwise	Maximum_likelihood
82	0.093765	all_components	pairwise	Maximum_likelihood
83	0.077734	all_components	pairwise	Maximum_likelihood
84	0.099263	all_components	pairwise	Maximum_likelihood
85	0.106775	all_components	pairwise	Maximum_likelihood
86	0.043562	all_components	pairwise	Maximum_likelihood
87	0.070684	all_components	pairwise	Maximum_likelihood
88	0.121541	all_components	pairwise	Maximum_likelihood
89	0.094715	all_components	pairwise	Maximum_likelihood
90	0.105033	all_components	pairwise	Maximum_likelihood
91	0.089114	all_components	pairwise	Maximum_likelihood
92	0.078632	all_components	pairwise	Maximum_likelihood
93	0.066976	all_components	pairwise	Maximum_likelihood
94	0.038876	all_components	pairwise	Maximum_likelihood
95	0.09031	all_components	pairwise	Maximum_likelihood
96	0.09943	all_components	pairwise	Maximum_likelihood
97	0.093956	all_components	pairwise	Maximum_likelihood
98	0.081288	all_components	pairwise	Maximum_likelihood
99	0.054661	all_components	pairwise	Maximum_likelihood
100	0.118777	all_components	pairwise	Maximum_likelihood
101	0.049289	all_components	pairwise	Maximum_likelihood
102	0.048904	all_components	pairwise	Maximum_likelihood
103	0.101565	all_components	pairwise	Maximum_likelihood
104	0.094332	all_components	pairwise	Maximum_likelihood
105	0.087115	all_components	pairwise	Maximum_likelihood
106	0.090082	all_components	pairwise	Maximum_likelihood
107	0.072878	all_components	pairwise	Maximum_likelihood
108	0.061563	all_components	pairwise	Maximum_likelihood
109	0.068978	all_components	pairwise	Maximum_likelihood
110	0.078948	all_components	pairwise	Maximum_likelihood
111	0.080151	all_components	pairwise	Maximum_likelihood
112	0.06302	all_components	pairwise	Maximum_likelihood
113	0.132758	all_components	pairwise	Maximum_likelihood
114	0.103262	all_components	pairwise	Maximum_likelihood
115	0.040123	all_components	pairwise	Maximum_likelihood
116	0.060821	all_components	pairwise	Maximum_likelihood
117	0.078395	all_components	pairwise	Maximum_likelihood
118	0.070196	all_components	pairwise	Maximum_likelihood
119	0.107008	all_components	pairwise	Maximum_likelihood
120	0.091178	all_components	pairwise	Maximum_likelihood
121	0.07835	all_components	pairwise	Maximum_likelihood
122	0.0806	all_components	pairwise	Maximum_likelihood
123	0.086216	all_components	pairwise	Maximum_likelihood
124	0.067396	all_components	pairwise	Maximum_likelihood
125	0.096806	all_components	pairwise	Maximum_likelihood
126	0.106025	all_components	pairwise	Maximum_likelihood
127	0.06663	all_components	pairwise	Maximum_likelihood
128	0.072854	all_components	pairwise	Maximum_likelihood
129	0.101099	all_components	pairwise	Maximum_likelihood
130	0.092694	all_components	pairwise	Maximum_likelihood
131	0.048323	all_components	pairwise	Maximum_likelihood
132	0.056946	all_components	pairwise	Maximum_likelihood
133	0.053103	all_components	pairwise	Maximum_likelihood
134	0.063717	all_components	pairwise	Maximum_likelihood
135	0.062404	all_components	pairwise	Maximum_likelihood
136	0.0759	all_components	pairwise	Maximum_likelihood
137	0.060382	all_components	pairwise	Maximum_likelihood
138	0.055466	all_components	pairwise	Maximum_likelihood
139	0.102135	all_components	pairwise	Maximum_likelihood
140	0.034032	all_components	pairwise	Maximum_likelihood
141	0.079992	all_components	pairwise	Maximum_likelihood
142	0.06601	all_components	pairwise	Maximum_likelihood
143	0.11792	all_components	pairwise	Maximum_likelihood
144	0.120242	all_components	pairwise	Maximum_likelihood
145	0.063837	all_components	pairwise	Maximum_likelihood
146	0.07585	all_components	pairwise	Maximum_likelihood
147	0.08926	all_components	pairwise	Maximum_likelihood
148	0.085181	all_components	pairwise	Maximum_likelihood
149	0.065327	all_components	pairwise	Maximum_likelihood
150	0.111774	all_components	pairwise	Maximum_likelihood
151	0.103447	all_components	pairwise	Maximum_likelihood
152	0.053487	all_components	pairwise	Maximum_likelihood
153	0.059512	all_components	pairwise	Maximum_likelihood
154	0.094856	all_components	pairwise	Maximum_likelihood
155	0.051752	all_components	pairwise	Maximum_likelihood
156	0.061399	all_components	pairwise	Maximum_likelihood
157	0.060203	all_components	pairwise	Maximum_likelihood
158	0.098256	all_components	pairwise	Maximum_likelihood
159	0.06175	all_components	pairwise	Maximum_likelihood
160	0.093782	all_components	pairwise	Maximum_likelihood
161	0.081009	all_components	pairwise	Maximum_likelihood
162	0.108357	all_components	pairwise	Maximum_likelihood
163	0.071246	all_components	pairwise	Maximum_likelihood
164	0.097081	all_components	pairwise	Maximum_likelihood
165	0.094114	all_components	pairwise	Maximum_likelihood
166	0.132812	all_components	pairwise	Maximum_likelihood
167	0.069487	all_components	pairwise	Maximum_likelihood
168	0.075873	all_components	pairwise	Maximum_likelihood
169	0.076085	all_components	pairwise	Maximum_likelihood
170	0.12183	all_components	pairwise	Maximum_likelihood
171	0.06106	all_components	pairwise	Maximum_likelihood
172	0.055004	all_components	pairwise	Maximum_likelihood
173	0.072905	all_components	pairwise	Maximum_likelihood
174	0.053719	all_components	pairwise	Maximum_likelihood
175	0.094661	all_components	pairwise	Maximum_likelihood
176	0.092544	all_components	pairwise	Maximum_likelihood
177	0.097644	all_components	pairwise	Maximum_likelihood
178	0.119418	all_components	pairwise	Maximum_likelihood
179	0.088844	all_components	pairwise	Maximum_likelihood
180	0.069401	all_components	pairwise	Maximum_likelihood
181	0.035476	all_components	pairwise	Maximum_likelihood
182	0.118971	all_components	pairwise	Maximum_likelihood
183	0.092733	all_components	pairwise	Maximum_likelihood
184	0.070638	all_components	pairwise	Maximum_likelihood
185	0.074591	all_components	pairwise	Maximum_likelihood
186	0.084962	all_components	pairwise	Maximum_likelihood
187	0.059839	all_components	pairwise	Maximum_likelihood
188	0.066903	all_components	pairwise	Maximum_likelihood
189	0.058489	all_components	pairwise	Maximum_likelihood
190	0.047761	all_components	pairwise	Maximum_likelihood
191	0.073325	all_components	pairwise	Maximum_likelihood
192	0.060184	all_components	pairwise	Maximum_likelihood
193	0.065297	all_components	pairwise	Maximum_likelihood
194	0.065493	all_components	pairwise	Maximum_likelihood
195	0.118272	all_components	pairwise	Maximum_likelihood
196	0.095205	all_components	pairwise	Maximum_likelihood
197	0.107282	all_components	pairwise	Maximum_likelihood
198	0.054808	all_components	pairwise	Maximum_likelihood
199	0.04737	all_components	pairwise	Maximum_likelihood
200	0.085459	all_components	pairwise	Maximum_likelihood
1	0.0722	all_components	third_order	Maximum_likelihood
2	0.088606	all_components	third_order	Maximum_likelihood
3	0.107802	all_components	third_order	Maximum_likelihood
4	0.064739	all_components	third_order	Maximum_likelihood
5	0.131233	all_components	third_order	Maximum_likelihood
6	0.102213	all_components	third_order	Maximum_likelihood
7	0.118112	all_components	third_order	Maximum_likelihood
8	0.08764	all_components	third_order	Maximum_likelihood
9	0.095674	all_components	third_order	Maximum_likelihood
10	0.125188	all_components	third_order	Maximum_likelihood
11	0.063724	all_components	third_order	Maximum_likelihood
12	0.095055	all_components	third_order	Maximum_likelihood
13	0.077437	all_components	third_order	Maximum_likelihood
14	0.102049	all_components	third_order	Maximum_likelihood
15	0.055084	all_components	third_order	Maximum_likelihood
16	0.107688	all_components	third_order	Maximum_likelihood
17	0.099324	all_components	third_order	Maximum_likelihood
18	0.098618	all_components	third_order	Maximum_likelihood
19	0.104282	all_components	third_order	Maximum_likelihood
20	0.108597	all_components	third_order	Maximum_likelihood
21	0.100031	all_components	third_order	Maximum_likelihood
22	0.091893	all_components	third_order	Maximum_likelihood
23	0.078829	all_components	third_order	Maximum_likelihood
24	0.07539	all_components	third_order	Maximum_likelihood
25	0.117918	all_components	third_order	Maximum_likelihood
26	0.084844	all_components	third_order	Maximum_likelihood
27	0.129973	all_components	third_order	Maximum_likelihood
28	0.057068	all_components	third_order	Maximum_likelihood
29	0.089703	all_components	third_order	Maximum_likelihood
30	0.093809	all_components	third_order	Maximum_likelihood
31	0.071054	all_components	third_order	Maximum_likelihood
32	0.116886	all_components	third_order	Maximum_likelihood
33	0.091066	all_components	third_order	Maximum_likelihood
34	0.083428	all_components	third_order	Maximum_likelihood
35	0.101894	all_components	third_order	Maximum_likelihood
36	0.100631	all_components	third_order	Maximum_likelihood
37	0.103555	all_components	third_order	Maximum_likelihood
38	0.108448	all_components	third_order	Maximum_likelihood
39	0.097411	all_components	third_order	Maximum_likelihood
40	0.06932	all_components	third_order	Maximum_likelihood
41	0.129318	all_components	third_order	Maximum_likelihood
42	0.094055	all_components	third_order	Maximum_likelihood
43	0.094591	all_components	third_order	Maximum_likelihood
44	0.127212	all_components	third_order	Maximum_likelihood
45	0.099119	all_components	third_order	Maximum_likelihood
46	0.112301	all_components	third_order	Maximum_likelihood
47	0.067612	all_components	third_order	Maximum_likelihood
48	0.125308	all_components	third_order	Maximum_likelihood
49	0.086947	all_components	third_order	Maximum_likelihood
50	0.101495	all_components	third_order	Maximum_likelihood
51	0.105092	all_components	third_order	Maximum_likelihood
52	0.083749	all_components	third_order	Maximum_likelihood
53	0.099912	all_components	third_order	Maximum_likelihood
54	0.114869	all_components	third_order	Maximum_likelihood
55	0.093819	all_components	third_order	Maximum_likelihood
56	0.076754	all_components	third_order	Maximum_likelihood
57	0.099715	all_components	third_order	Maximum_likelihood
58	0.124603	all_components	third_order	Maximum_likelihood
59	0.04019	all_components	third_order	Maximum_likelihood
60	0.068524	all_components	third_order	Maximum_likelihood
61	0.079487	all_components	third_order	Maximum_likelihood
62	0.127071	all_components	third_order	Maximum_likelihood
63	0.144418	all_components	third_order	Maximum_likelihood
64	0.089843	all_components	third_order	Maximum_likelihood
65	0.104531	all_components	third_order	Maximum_likelihood
66	0.176809	all_components	third_order	Maximum_likelihood
67	0.107844	all_components	third_order	Maximum_likelihood
68	0.089014	all_components	third_order	Maximum_likelihood
69	0.08983	all_components	third_order	Maximum_likelihood
70	0.131891	all_components	third_order	Maximum_likelihood
71	0.084459	all_components	third_order	Maximum_likelihood
72	0.10547	all_components	third_order	Maximum_likelihood
73	0.078227	all_components	third_order	Maximum_likelihood
74	0.050023	all_components	third_order	Maximum_likelihood
75	0.064437	all_components	third_order	Maximum_likelihood
76	0.09974	all_components	third_order	Maximum_likelihood
77	0.096635	all_components	third_order	Maximum_likelihood
78	0.106655	all_components	third_order	Maximum_likelihood
79	0.081268	all_components	third_order	Maximum_likelihood
80	0.074636	all_components	third_order	Maximum_likelihood
81	0.126141	all_components	third_order	Maximum_likelihood
82	0.090689	all_components	third_order	Maximum_likelihood
83	0.114679	all_components	third_order	Maximum_likelihood
84	0.092255	all_components	third_order	Maximum_likelihood
85	0.074732	all_components	third_order	Maximum_likelihood
86	0.124908	all_components	third_order	Maximum_likelihood
87	0.103736	all_components	third_order	Maximum_likelihood
88	0.088547	all_components	third_order	Maximum_likelihood
89	0.104411	all_components	third_order	Maximum_likelihood
90	0.111297	all_components	third_order	Maximum_likelihood
91	0.078899	all_components	third_order	Maximum_likelihood
92	0.085366	all_components	third_order	Maximum_likelihood
93	0.087073	all_components	third_order	Maximum_likelihood
94	0.131945	all_components	third_order	Maximum_likelihood
95	0.114338	all_components	third_order	Maximum_likelihood
96	0.035156	all_components	third_order	Maximum_likelihood
97	0.102455	all_components	third_order	Maximum_likelihood
98	0.097924	all_components	third_order	Maximum_likelihood
99	0.147937	all_components	third_order	Maximum_likelihood
100	0.085267	all_components	third_order	Maximum_likelihood
101	0.112202	all_components	third_order	Maximum_likelihood
102	0.084744	all_components	third_order	Maximum_likelihood
103	0.071692	all_components	third_order	Maximum_likelihood
104	0.08854	all_components	third_order	Maximum_likelihood
105	0.094983	all_components	third_order	Maximum_likelihood
106	0.084242	all_components	third_order	Maximum_likelihood
107	0.123199	all_components	third_order	Maximum_likelihood
108	0.097754	all_components	third_order	Maximum_likelihood
109	0.122167	all_components	third_order	Maximum_likelihood
110	0.10502	all_components	third_order	Maximum_likelihood
111	0.104114	all_components	third_order	Maximum_likelihood
112	0.118924	all_components	third_order	Maximum_likelihood
113	0.06863	all_components	third_order	Maximum_likelihood
114	0.080581	all_components	third_order	Maximum_likelihood
115	0.156013	all_components	third_order	Maximum_likelihood
116	0.138558	all_components	third_order	Maximum_likelihood
117	0.138226	all_components	third_order	Maximum_likelihood
118	0.091647	all_components	third_order	Maximum_likelihood
119	0.071859	all_components	third_order	Maximum_likelihood
120	0.090673	all_components	third_order	Maximum_likelihood
121	0.090306	all_components	third_order	Maximum_likelihood
122	0.101879	all_components	third_order	Maximum_likelihood
123	0.094819	all_components	third_order	Maximum_likelihood
124	0.112798	all_components	third_order	Maximum_likelihood
125	0.099231	all_components	third_order	Maximum_likelihood
126	0.077422	all_components	third_order	Maximum_likelihood
127	0.100365	all_components	third_order	Maximum_likelihood
128	0.109642	all_components	third_order	Maximum_likelihood
129	0.091921	all_components	third_order	Maximum_likelihood
130	0.092103	all_components	third_order	Maximum_likelihood
131	0.10505	all_components	third_order	Maximum_likelihood
132	0.129644	all_components	third_order	Maximum_likelihood
133	0.107776	all_components	third_order	Maximum_likelihood
134	0.115659	all_components	third_order	Maximum_likelihood
135	0.107963	all_components	third_order	Maximum_likelihood
136	0.116517	all_components	third_order	Maximum_likelihood
137	0.081896	all_components	third_order	Maximum_likelihood
138	0.126146	all_components	third_order	Maximum_likelihood
139	0.083153	all_components	third_order	Maximum_likelihood
140	0.100022	all_components	third_order	Maximum_likelihood
141	0.096738	all_components	third_order	Maximum_likelihood
142	0.084438	all_components	third_order	Maximum_likelihood
143	0.09117	all_components	third_order	Maximum_likelihood
144	0.060297	all_components	third_order	Maximum_likelihood
145	0.101274	all_components	third_order	Maximum_likelihood
146	0.108345	all_components	third_order	Maximum_likelihood
147	0.086786	all_components	third_order	Maximum_likelihood
148	0.098806	all_components	third_order	Maximum_likelihood
149	0.119288	all_components	third_order	Maximum_likelihood
150	0.063166	all_components	third_order	Maximum_likelihood
151	0.076351	all_components	third_order	Maximum_likelihood
152	0.115644	all_components	third_order	Maximum_likelihood
153	0.091167	all_components	third_order	Maximum_likelihood
154	0.088998	all_components	third_order	Maximum_likelihood
155	0.102151	all_components	third_order	Maximum_likelihood
156	0.095684	all_components	third_order	Maximum_likelihood
157	0.087069	all_components	third_order	Maximum_likelihood
158	0.097076	all_components	third_order	Maximum_likelihood
159	0.124336	all_components	third_order	Maximum_likelihood
160	0.078751	all_components	third_order	Maximum_likelihood
161	0.115562	all_components	third_order	Maximum_likelihood
162	0.082545	all_components	third_order	Maximum_likelihood
163	0.115295	all_components	third_order	Maximum_likelihood
164	0.082608	all_components	third_order	Maximum_likelihood
165	0.124196	all_components	third_order	Maximum_likelihood
166	0.075342	all_components	third_order	Maximum_likelihood
167	0.12886	all_components	third_order	Maximum_likelihood
168	0.085157	all_components	third_order	Maximum_likelihood
169	0.093777	all_components	third_order	Maximum_likelihood
170	0.096995	all_components	third_order	Maximum_likelihood
171	0.089349	all_components	third_order	Maximum_likelihood
172	0.117793	all_components	third_order	Maximum_likelihood
173	0.071608	all_components	third_order	Maximum_likelihood
174	0.121503	all_components	third_order	Maximum_likelihood
175	0.113246	all_components	third_order	Maximum_likelihood
176	0.090689	all_components	third_order	Maximum_likelihood
177	0.086647	all_components	third_order	Maximum_likelihood
178	0.068113	all_components	third_order	Maximum_likelihood
179	0.091893	all_components	third_order	Maximum_likelihood
180	0.12674	all_components	third_order	Maximum_likelihood
181	0.118012	all_components	third_order	Maximum_likelihood
182	0.076526	all_components	third_order	Maximum_likelihood
183	0.074892	all_components	third_order	Maximum_likelihood
184	0.12559	all_components	third_order	Maximum_likelihood
185	0.095945	all_components	third_order	Maximum_likelihood
186	0.099712	all_components	third_order	Maximum_likelihood
187	0.094309	all_components	third_order	Maximum_likelihood
188	0.097241	all_components	third_order	Maximum_likelihood
189	0.116191	all_components	third_order	Maximum_likelihood
190	0.107306	all_components	third_order	Maximum_likelihood
191	0.071984	all_components	third_order	Maximum_likelihood
192	0.117192	all_components	third_order	Maximum_likelihood
193	0.078947	all_components	third_order	Maximum_likelihood
194	0.118398	all_components	third_order	Maximum_likelihood
195	0.054885	all_components	third_order	Maximum_likelihood
196	0.0578	all_components	third_order	Maximum_likelihood
197	0.080814	all_components	third_order	Maximum_likelihood
198	0.10824	all_components	third_order	Maximum_likelihood
199	0.130427	all_components	third_order	Maximum_likelihood
200	0.104121	all_components	third_order	Maximum_likelihood
1	0.032516	all_components	additive	Standard_error
2	0.034201	all_components	additive	Standard_error
3	0.033309	all_components	additive	Standard_error
4	0.03371	all_components	additive	Standard_error
5	0.034354	all_components	additive	Standard_error
6	0.035138	all_components	additive	Standard_error
7	0.031824	all_components	additive	Standard_error
8	0.03521	all_components	additive	Standard_error
9	0.031866	all_components	additive	Standard_error
10	0.033136	all_components	additive	Standard_error
11	0.034837	all_components	additive	Standard_error
12	0.035282	all_components	additive	Standard_error
13	0.032637	all_components	additive	Standard_error
14	0.033481	all_components	additive	Standard_error
15	0.032689	all_components	additive	Standard_error
16	0.032819	all_components	additive	Standard_error
17	0.034189	all_components	additive	Standard_error
18	0.034406	all_components	additive	Standard_error
19	0.032023	all_components	additive	Standard_error
20	0.034514	all_components	additive	Standard_error
21	0.033599	all_components	additive	Standard_error
22	0.03478	all_components	additive	Standard_error
23	0.032107	all_components	additive	Standard_error
24	0.033508	all_components	additive	Standard_error
25	0.033106	all_components	additive	Standard_error
26	0.03439	all_components	additive	Standard_error
27	0.031778	all_components	additive	Standard_error
28	0.034436	all_components	additive	Standard_error
29	0.034001	all_components	additive	Standard_error
30	0.034486	all_components	additive	Standard_error
31	0.033925	all_components	additive	Standard_error
32	0.032401	all_components	additive	Standard_error
33	0.031914	all_components	additive	Standard_error
34	0.034243	all_components	additive	Standard_error
35	0.034353	all_components	additive	Standard_error
36	0.033712	all_components	additive	Standard_error
37	0.032827	all_components	additive	Standard_error
38	0.032163	all_components	additive	Standard_error
39	0.033827	all_components	additive	Standard_error
40	0.032779	all_components	additive	Standard_error
41	0.034769	all_components	additive	Standard_error
42	0.033775	all_components	additive	Standard_error
43	0.033122	all_components	additive	Standard_error
44	0.035176	all_components	additive	Standard_error
45	0.033262	all_components	additive	Standard_error
46	0.033067	all_components	additive	Standard_error
47	0.036479	all_components	additive	Standard_error
48	0.032552	all_components	additive	Standard_error
49	0.036178	all_components	additive	Standard_error
50	0.034417	all_components	additive	Standard_error
51	0.034805	all_components	additive	Standard_error
52	0.032141	all_components	additive	Standard_error
53	0.035168	all_components	additive	Standard_error
54	0.034306	all_components	additive	Standard_error
55	0.031368	all_components	additive	Standard_error
56	0.034534	all_components	additive	Standard_error
57	0.032023	all_components	additive	Standard_error
58	0.033629	all_components	additive	Standard_error
59	0.035375	all_components	additive	Standard_error
60	0.030607	all_components	additive	Standard_error
61	0.032346	all_components	additive	Standard_error
62	0.033717	all_components	additive	Standard_error
63	0.034381	all_components	additive	Standard_error
64	0.031539	all_components	additive	Standard_error
65	0.03314	all_components	additive	Standard_error
66	0.033059	all_components	additive	Standard_error
67	0.03357	all_components	additive	Standard_error
68	0.031241	all_components	additive	Standard_error
69	0.033612	all_components	additive	Standard_error
70	0.034862	all_components	additive	Standard_error
71	0.034188	all_components	additive	Standard_error
72	0.034885	all_components	additive	Standard_error
73	0.033099	all_components	additive	Standard_error
74	0.034882	all_components	additive	Standard_error
75	0.032114	all_components	additive	Standard_error
76	0.034866	all_components	additive	Standard_error
77	0.032056	all_components	additive	Standard_error
78	0.032706	all_components	additive	Standard_error
79	0.034295	all_components	additive	Standard_error
80	0.029846	all_components	additive	Standard_error
81	0.034591	all_components	additive	Standard_error
82	0.034309	all_components	additive	Standard_error
83	0.03471	all_components	additive	Standard_error
84	0.032784	all_components	additive	Standard_error
85	0.034781	all_components	additive	Standard_error
86	0.033315	all_components	additive	Standard_error
87	0.033724	all_components	additive	Standard_error
88	0.035446	all_components	additive	Standard_error
89	0.034259	all_components	additive	Standard_error
90	0.034405	all_components	additive	Standard_error
91	0.033015	all_components	additive	Standard_error
92	0.032613	all_components	additive	Standard_error
93	0.033363	all_components	additive	Standard_error
94	0.032648	all_components	additive	Standard_error
95	0.035403	all_components	additive	Standard_error
96	0.032696	all_components	additive	Standard_error
97	0.033875	all_components	additive	Standard_error
98	0.032558	all_components	additive	Standard_error
99	0.03465	all_components	additive	Standard_error
100	0.035006	all_components	additive	Standard_error
101	0.033649	all_components	additive	Standard_error
102	0.030614	all_components	additive	Standard_error
103	0.033851	all_components	additive	Standard_error
104	0.033842	all_components	additive	Standard_error
105	0.033793	all_components	additive	Standard_error
106	0.033512	all_components	additive	Standard_error
107	0.033117	all_components	additive	Standard_error
108	0.032076	all_components	additive	Standard_error
109	0.035015	all_components	additive	Standard_error
110	0.034541	all_components	additive	Standard_error
111	0.034636	all_components	additive	Standard_error
112	0.033363	all_components	additive	Standard_error
113	0.034561	all_components	additive	Standard_error
114	0.035174	all_components	additive	Standard_error
115	0.031722	all_components	additive	Standard_error
116	0.032424	all_components	additive	Standard_error
117	0.035668	all_components	additive	Standard_error
118	0.030953	all_components	additive	Standard_error
119	0.034338	all_components	additive	Standard_error
120	0.034068	all_components	additive	Standard_error
121	0.032643	all_components	additive	Standard_error
122	0.033821	all_components	additive	Standard_error
123	0.034945	all_components	additive	Standard_error
124	0.033919	all_components	additive	Standard_error
125	0.034458	all_components	additive	Standard_error
126	0.0347	all_components	additive	Standard_error
127	0.032988	all_components	additive	Standard_error
128	0.034319	all_components	additive	Standard_error
129	0.034325	all_components	additive	Standard_error
130	0.034145	all_components	additive	Standard_error
131	0.0319	all_components	additive	Standard_error
132	0.03392	all_components	additive	Standard_error
133	0.031515	all_components	additive	Standard_error
134	0.034643	all_components	additive	Standard_error
135	0.033009	all_components	additive	Standard_error
136	0.034612	all_components	additive	Standard_error
137	0.029729	all_components	additive	Standard_error
138	0.033259	all_components	additive	Standard_error
139	0.03388	all_components	additive	Standard_error
140	0.033043	all_components	additive	Standard_error
141	0.034075	all_components	additive	Standard_error
142	0.032798	all_components	additive	Standard_error
143	0.035002	all_components	additive	Standard_error
144	0.033568	all_components	additive	Standard_error
145	0.033975	all_components	additive	Standard_error
146	0.033898	all_components	additive	Standard_error
147	0.034347	all_components	additive	Standard_error
148	0.033667	all_components	additive	Standard_error
149	0.032884	all_components	additive	Standard_error
150	0.035048	all_components	additive	Standard_error
151	0.03464	all_components	additive	Standard_error
152	0.031861	all_components	additive	Standard_error
153	0.032615	all_components	additive	Standard_error
154	0.034437	all_components	additive	Standard_error
155	0.031912	all_components	additive	Standard_error
156	0.032156	all_components	additive	Standard_error
157	0.029355	all_components	additive	Standard_error
158	0.035688	all_components	additive	Standard_error
159	0.034295	all_components	additive	Standard_error
160	0.033215	all_components	additive	Standard_error
161	0.035064	all_components	additive	Standard_error
162	0.034876	all_components	additive	Standard_error
163	0.034205	all_components	additive	Standard_error
164	0.034887	all_components	additive	Standard_error
165	0.034592	all_components	additive	Standard_error
166	0.036113	all_components	additive	Standard_error
167	0.034054	all_components	additive	Standard_error
168	0.03171	all_components	additive	Standard_error
169	0.032526	all_components	additive	Standard_error
170	0.036081	all_components	additive	Standard_error
171	0.031609	all_components	additive	Standard_error
172	0.033649	all_components	additive	Standard_error
173	0.031197	all_components	additive	Standard_error
174	0.032499	all_components	additive	Standard_error
175	0.035644	all_components	additive	Standard_error
176	0.033175	all_components	additive	Standard_error
177	0.034699	all_components	additive	Standard_error
178	0.034813	all_components	additive	Standard_error
179	0.034288	all_components	additive	Standard_error
180	0.034241	all_components	additive	Standard_error
181	0.032085	all_components	additive	Standard_error
182	0.034619	all_components	additive	Standard_error
183	0.033758	all_components	additive	Standard_error
184	0.033393	all_components	additive	Standard_error
185	0.031924	all_components	additive	Standard_error
186	0.033337	all_components	additive	Standard_error
187	0.032444	all_components	additive	Standard_error
188	0.032563	all_components	additive	Standard_error
189	0.033161	all_components	additive	Standard_error
190	0.032286	all_components	additive	Standard_error
191	0.032733	all_components	additive	Standard_error
192	0.032378	all_components	additive	Standard_error
193	0.031257	all_components	additive	Standard_error
194	0.033688	all_components	additive	Standard_error
195	0.033516	all_components	additive	Standard_error
196	0.034666	all_components	additive	Standard_error
197	0.03392	all_components	additive	Standard_error
198	0.030833	all_components	additive	Standard_error
199	0.032723	all_components	additive	Standard_error
200	0.034873	all_components	additive	Standard_error
1	0.012526	all_components	dominance	Standard_error
2	0.016571	all_components	dominance	Standard_error
3	0.014756	all_components	dominance	Standard_error
4	0.014298	all_components	dominance	Standard_error
5	0.015528	all_components	dominance	Standard_error
6	0.016407	all_components	dominance	Standard_error
7	0.012952	all_components	dominance	Standard_error
8	0.016033	all_components	dominance	Standard_error
9	0.013884	all_components	dominance	Standard_error
10	0.014121	all_components	dominance	Standard_error
11	0.016398	all_components	dominance	Standard_error
12	0.015367	all_components	dominance	Standard_error
13	0.014048	all_components	dominance	Standard_error
14	0.013856	all_components	dominance	Standard_error
15	0.014931	all_components	dominance	Standard_error
16	0.013059	all_components	dominance	Standard_error
17	0.014961	all_components	dominance	Standard_error
18	0.017916	all_components	dominance	Standard_error
19	0.013798	all_components	dominance	Standard_error
20	0.015461	all_components	dominance	Standard_error
21	0.015016	all_components	dominance	Standard_error
22	0.015968	all_components	dominance	Standard_error
23	0.01444	all_components	dominance	Standard_error
24	0.01696	all_components	dominance	Standard_error
25	0.014482	all_components	dominance	Standard_error
26	0.016687	all_components	dominance	Standard_error
27	0.014157	all_components	dominance	Standard_error
28	0.0149	all_components	dominance	Standard_error
29	0.018147	all_components	dominance	Standard_error
30	0.016021	all_components	dominance	Standard_error
31	0.015823	all_components	dominance	Standard_error
32	0.013889	all_components	dominance	Standard_error
33	0.012002	all_components	dominance	Standard_error
34	0.017537	all_components	dominance	Standard_error
35	0.015962	all_components	dominance	Standard_error
36	0.016576	all_components	dominance	Standard_error
37	0.014256	all_components	dominance	Standard_error
38	0.01444	all_components	dominance	Standard_error
39	0.015734	all_components	dominance	Standard_error
40	0.014883	all_components	dominance	Standard_error
41	0.01615	all_components	dominance	Standard_error
42	0.014198	all_components	dominance	Standard_error
43	0.014437	all_components	dominance	Standard_error
44	0.017393	all_components	dominance	Standard_error
45	0.015892	all_components	dominance	Standard_error
46	0.015813	all_components	dominance	Standard_error
47	0.017557	all_components	dominance	Standard_error
48	0.013361	all_components	dominance	Standard_error
49	0.016102	all_components	dominance	Standard_error
50	0.015257	all_components	dominance	Standard_error
51	0.017105	all_components	dominance	Standard_error
52	0.01743	all_components	dominance	Standard_error
53	0.016184	all_components	dominance	Standard_error
54	0.014476	all_components	dominance	Standard_error
55	0.014688	all_components	dominance	Standard_error
56	0.014704	all_components	dominance	Standard_error
57	0.017305	all_components	dominance	Standard_error
58	0.014912	all_components	dominance	Standard_error
59	0.015381	all_components	dominance	Standard_error
60	0.013164	all_components	dominance	Standard_error
61	0.013995	all_components	dominance	Standard_error
62	0.01511	all_components	dominance	Standard_error
63	0.015025	all_components	dominance	Standard_error
64	0.015195	all_components	dominance	Standard_error
65	0.018078	all_components	dominance	Standard_error
66	0.015337	all_components	dominance	Standard_error
67	0.016184	all_components	dominance	Standard_error
68	0.013173	all_components	dominance	Standard_error
69	0.013365	all_components	dominance	Standard_error
70	0.017142	all_components	dominance	Standard_error
71	0.015857	all_components	dominance	Standard_error
72	0.016212	all_components	dominance	Standard_error
73	0.016195	all_components	dominance	Standard_error
74	0.017549	all_components	dominance	Standard_error
75	0.014972	all_components	dominance	Standard_error
76	0.016122	all_components	dominance	Standard_error
77	0.013694	all_components	dominance	Standard_error
78	0.015024	all_components	dominance	Standard_error
79	0.013001	all_components	dominance	Standard_error
80	0.010845	all_components	dominance	Standard_error
81	0.016379	all_components	dominance	Standard_error
82	0.015237	all_components	dominance	Standard_error
83	0.016752	all_components	dominance	Standard_error
84	0.012296	all_components	dominance	Standard_error
85	0.014969	all_components	dominance	Standard_error
86	0.017414	all_components	dominance	Standard_error
87	0.015868	all_components	dominance	Standard_error
88	0.015266	all_components	dominance	Standard_error
89	0.015629	all_components	dominance	Standard_error
90	0.015022	all_components	dominance	Standard_error
91	0.014369	all_components	dominance	Standard_error
92	0.012897	all_components	dominance	Standard_error
93	0.016257	all_components	dominance	Standard_error
94	0.015438	all_components	dominance	Standard_error
95	0.016644	all_components	dominance	Standard_error
96	0.014693	all_components	dominance	Standard_error
97	0.013966	all_components	dominance	Standard_error
98	0.013598	all_components	dominance	Standard_error
99	0.015689	all_components	dominance	Standard_error
100	0.014505	all_components	dominance	Standard_error
101	0.017705	all_components	dominance	Standard_error
102	0.014159	all_components	dominance	Standard_error
103	0.014821	all_components	dominance	Standard_error
104	0.015099	all_components	dominance	Standard_error
105	0.015851	all_components	dominance	Standard_error
106	0.014521	all_components	dominance	Standard_error
107	0.013712	all_components	dominance	Standard_error
108	0.013913	all_components	dominance	Standard_error
109	0.016712	all_components	dominance	Standard_error
110	0.016333	all_components	dominance	Standard_error
111	0.016853	all_components	dominance	Standard_error
112	0.015884	all_components	dominance	Standard_error
113	0.012946	all_components	dominance	Standard_error
114	0.016851	all_components	dominance	Standard_error
115	0.013105	all_components	dominance	Standard_error
116	0.012208	all_components	dominance	Standard_error
117	0.017321	all_components	dominance	Standard_error
118	0.010982	all_components	dominance	Standard_error
119	0.015583	all_components	dominance	Standard_error
120	0.015022	all_components	dominance	Standard_error
121	0.013774	all_components	dominance	Standard_error
122	0.015554	all_components	dominance	Standard_error
123	0.016102	all_components	dominance	Standard_error
124	0.016228	all_components	dominance	Standard_error
125	0.016212	all_components	dominance	Standard_error
126	0.01616	all_components	dominance	Standard_error
127	0.015661	all_components	dominance	Standard_error
128	0.01717	all_components	dominance	Standard_error
129	0.013722	all_components	dominance	Standard_error
130	0.013861	all_components	dominance	Standard_error
131	0.014787	all_components	dominance	Standard_error
132	0.016156	all_components	dominance	Standard_error
133	0.014115	all_components	dominance	Standard_error
134	0.018303	all_components	dominance	Standard_error
135	0.015511	all_components	dominance	Standard_error
136	0.015271	all_components	dominance	Standard_error
137	0.012239	all_components	dominance	Standard_error
138	0.015642	all_components	dominance	Standard_error
139	0.014025	all_components	dominance	Standard_error
140	0.018053	all_components	dominance	Standard_error
141	0.015531	all_components	dominance	Standard_error
142	0.015546	all_components	dominance	Standard_error
143	0.015719	all_components	dominance	Standard_error
144	0.013381	all_components	dominance	Standard_error
145	0.016628	all_components	dominance	Standard_error
146	0.016659	all_components	dominance	Standard_error
147	0.015891	all_components	dominance	Standard_error
148	0.01356	all_components	dominance	Standard_error
149	0.014347	all_components	dominance	Standard_error
150	0.01477	all_components	dominance	Standard_error
151	0.01455	all_components	dominance	Standard_error
152	0.013749	all_components	dominance	Standard_error
153	0.015024	all_components	dominance	Standard_error
154	0.015335	all_components	dominance	Standard_error
155	0.015232	all_components	dominance	Standard_error
156	0.013263	all_components	dominance	Standard_error
157	0.01197	all_components	dominance	Standard_error
158	0.017422	all_components	dominance	Standard_error
159	0.017638	all_components	dominance	Standard_error
160	0.015304	all_components	dominance	Standard_error
161	0.017361	all_components	dominance	Standard_error
162	0.016454	all_components	dominance	Standard_error
163	0.016983	all_components	dominance	Standard_error
164	0.016522	all_components	dominance	Standard_error
165	0.014126	all_components	dominance	Standard_error
166	0.016934	all_components	dominance	Standard_error
167	0.016533	all_components	dominance	Standard_error
168	0.013348	all_components	dominance	Standard_error
169	0.013474	all_components	dominance	Standard_error
170	0.015677	all_components	dominance	Standard_error
171	0.014278	all_components	dominance	Standard_error
172	0.016403	all_components	dominance	Standard_error
173	0.013755	all_components	dominance	Standard_error
174	0.013596	all_components	dominance	Standard_error
175	0.016227	all_components	dominance	Standard_error
176	0.014813	all_components	dominance	Standard_error
177	0.016226	all_components	dominance	Standard_error
178	0.016446	all_components	dominance	Standard_error
179	0.014986	all_components	dominance	Standard_error
180	0.015993	all_components	dominance	Standard_error
181	0.015039	all_components	dominance	Standard_error
182	0.01498	all_components	dominance	Standard_error
183	0.015558	all_components	dominance	Standard_error
184	0.014306	all_components	dominance	Standard_error
185	0.011833	all_components	dominance	Standard_error
186	0.014452	all_components	dominance	Standard_error
187	0.014535	all_components	dominance	Standard_error
188	0.014606	all_components	dominance	Standard_error
189	0.015227	all_components	dominance	Standard_error
190	0.016063	all_components	dominance	Standard_error
191	0.01416	all_components	dominance	Standard_error
192	0.01297	all_components	dominance	Standard_error
193	0.014029	all_components	dominance	Standard_error
194	0.015261	all_components	dominance	Standard_error
195	0.014106	all_components	dominance	Standard_error
196	0.017935	all_components	dominance	Standard_error
197	0.013871	all_components	dominance	Standard_error
198	0.012773	all_components	dominance	Standard_error
199	0.014744	all_components	dominance	Standard_error
200	0.016019	all_components	dominance	Standard_error
1	0.020352	all_components	pairwise	Standard_error
2	0.020315	all_components	pairwise	Standard_error
3	0.019393	all_components	pairwise	Standard_error
4	0.021267	all_components	pairwise	Standard_error
5	0.021174	all_components	pairwise	Standard_error
6	0.021509	all_components	pairwise	Standard_error
7	0.018637	all_components	pairwise	Standard_error
8	0.022275	all_components	pairwise	Standard_error
9	0.018064	all_components	pairwise	Standard_error
10	0.019349	all_components	pairwise	Standard_error
11	0.021028	all_components	pairwise	Standard_error
12	0.022911	all_components	pairwise	Standard_error
13	0.019207	all_components	pairwise	Standard_error
14	0.019841	all_components	pairwise	Standard_error
15	0.018582	all_components	pairwise	Standard_error
16	0.019883	all_components	pairwise	Standard_error
17	0.020272	all_components	pairwise	Standard_error
18	0.020009	all_components	pairwise	Standard_error
19	0.018259	all_components	pairwise	Standard_error
20	0.021195	all_components	pairwise	Standard_error
21	0.020121	all_components	pairwise	Standard_error
22	0.021487	all_components	pairwise	Standard_error
23	0.018203	all_components	pairwise	Standard_error
24	0.018883	all_components	pairwise	Standard_error
25	0.019945	all_components	pairwise	Standard_error
26	0.020996	all_components	pairwise	Standard_error
27	0.017419	all_components	pairwise	Standard_error
28	0.022017	all_components	pairwise	Standard_error
29	0.019259	all_components	pairwise	Standard_error
30	0.020107	all_components	pairwise	Standard_error
31	0.020596	all_components	pairwise	Standard_error
32	0.018931	all_components	pairwise	Standard_error
33	0.018958	all_components	pairwise	Standard_error
34	0.019685	all_components	pairwise	Standard_error
35	0.020356	all_components	pairwise	Standard_error
36	0.019916	all_components	pairwise	Standard_error
37	0.01914	all_components	pairwise	Standard_error
38	0.017514	all_components	pairwise	Standard_error
39	0.020608	all_components	pairwise	Standard_error
40	0.019266	all_components	pairwise	Standard_error
41	0.020176	all_components	pairwise	Standard_error
42	0.019665	all_components	pairwise	Standard_error
43	0.020061	all_components	pairwise	Standard_error
44	0.022058	all_components	pairwise	Standard_error
45	0.019682	all_components	pairwise	Standard_error
46	0.019629	all_components	pairwise	Standard_error
47	0.023751	all_components	pairwise	Standard_error
48	0.019327	all_components	pairwise	Standard_error
49	0.024651	all_components	pairwise	Standard_error
50	0.020753	all_components	pairwise	Standard_error
51	0.020433	all_components	pairwise	Standard_error
52	0.016472	all_components	pairwise	Standard_error
53	0.021774	all_components	pairwise	Standard_error
54	0.02159	all_components	pairwise	Standard_error
55	0.017046	all_components	pairwise	Standard_error
56	0.021855	all_components	pairwise	Standard_error
57	0.016289	all_components	pairwise	Standard_error
58	0.02018	all_components	pairwise	Standard_error
59	0.022839	all_components	pairwise	Standard_error
60	0.017044	all_components	pairwise	Standard_error
61	0.018804	all_components	pairwise	Standard_error
62	0.0198	all_components	pairwise	Standard_error
63	0.020641	all_components	pairwise	Standard_error
64	0.016581	all_components	pairwise	Standard_error
65	0.017489	all_components	pairwise	Standard_error
66	0.019363	all_components	pairwise	Standard_error
67	0.01902	all_components	pairwise	Standard_error
68	0.017895	all_components	pairwise	Standard_error
69	0.020674	all_components	pairwise	Standard_error
70	0.020205	all_components	pairwise	Standard_error
71	0.020849	all_components	pairwise	Standard_error
72	0.021409	all_components	pairwise	Standard_error
73	0.018193	all_components	pairwise	Standard_error
74	0.021747	all_components	pairwise	Standard_error
75	0.018172	all_components	pairwise	Standard_error
76	0.02125	all_components	pairwise	Standard_error
77	0.018566	all_components	pairwise	Standard_error
78	0.018014	all_components	pairwise	Standard_error
79	0.021708	all_components	pairwise	Standard_error
80	0.018117	all_components	pairwise	Standard_error
81	0.021028	all_components	pairwise	Standard_error
82	0.020594	all_components	pairwise	Standard_error
83	0.022092	all_components	pairwise	Standard_error
84	0.020637	all_components	pairwise	Standard_error
85	0.021954	all_components	pairwise	Standard_error
86	0.018621	all_components	pairwise	Standard_error
87	0.019575	all_components	pairwise	Standard_error
88	0.023149	all_components	pairwise	Standard_error
89	0.020748	all_components	pairwise	Standard_error
90	0.020781	all_components	pairwise	Standard_error
91	0.019631	all_components	pairwise	Standard_error
92	0.019822	all_components	pairwise	Standard_error
93	0.018682	all_components	pairwise	Standard_error
94	0.018254	all_components	pairwise	Standard_error
95	0.021452	all_components	pairwise	Standard_error
96	0.019909	all_components	pairwise	Standard_error
97	0.02091	all_components	pairwise	Standard_error
98	0.019104	all_components	pairwise	Standard_error
99	0.021773	all_components	pairwise	Standard_error
100	0.022905	all_components	pairwise	Standard_error
101	0.019647	all_components	pairwise	Standard_error
102	0.01645	all_components	pairwise	Standard_error
103	0.02054	all_components	pairwise	Standard_error
104	0.020064	all_components	pairwise	Standard_error
105	0.019789	all_components	pairwise	Standard_error
106	0.020203	all_components	pairwise	Standard_error
107	0.019688	all_components	pairwise	Standard_error
108	0.018545	all_components	pairwise	Standard_error
109	0.02085	all_components	pairwise	Standard_error
110	0.020362	all_components	pairwise	Standard_error
111	0.020902	all_components	pairwise	Standard_error
112	0.019168	all_components	pairwise	Standard_error
113	0.022846	all_components	pairwise	Standard_error
114	0.02243	all_components	pairwise	Standard_error
115	0.018313	all_components	pairwise	Standard_error
116	0.01901	all_components	pairwise	Standard_error
117	0.021232	all_components	pairwise	Standard_error
118	0.018029	all_components	pairwise	Standard_error
119	0.020795	all_components	pairwise	Standard_error
120	0.020704	all_components	pairwise	Standard_error
121	0.019396	all_components	pairwise	Standard_error
122	0.020345	all_components	pairwise	Standard_error
123	0.021467	all_components	pairwise	Standard_error
124	0.01952	all_components	pairwise	Standard_error
125	0.021025	all_components	pairwise	Standard_error
126	0.021392	all_components	pairwise	Standard_error
127	0.017912	all_components	pairwise	Standard_error
128	0.019963	all_components	pairwise	Standard_error
129	0.021932	all_components	pairwise	Standard_error
130	0.021544	all_components	pairwise	Standard_error
131	0.017772	all_components	pairwise	Standard_error
132	0.019754	all_components	pairwise	Standard_error
133	0.018091	all_components	pairwise	Standard_error
134	0.019628	all_components	pairwise	Standard_error
135	0.018484	all_components	pairwise	Standard_error
136	0.021555	all_components	pairwise	Standard_error
137	0.016217	all_components	pairwise	Standard_error
138	0.018837	all_components	pairwise	Standard_error
139	0.021242	all_components	pairwise	Standard_error
140	0.017713	all_components	pairwise	Standard_error
141	0.019667	all_components	pairwise	Standard_error
142	0.018303	all_components	pairwise	Standard_error
143	0.022035	all_components	pairwise	Standard_error
144	0.02144	all_components	pairwise	Standard_error
145	0.020352	all_components	pairwise	Standard_error
146	0.019544	all_components	pairwise	Standard_error
147	0.021282	all_components	pairwise	Standard_error
148	0.020343	all_components	pairwise	Standard_error
149	0.018961	all_components	pairwise	Standard_error
150	0.022515	all_components	pairwise	Standard_error
151	0.021557	all_components	pairwise	Standard_error
152	0.017745	all_components	pairwise	Standard_error
153	0.018328	all_components	pairwise	Standard_error
154	0.021679	all_components	pairwise	Standard_error
155	0.017468	all_components	pairwise	Standard_error
156	0.018786	all_components	pairwise	Standard_error
157	0.015824	all_components	pairwise	Standard_error
158	0.021849	all_components	pairwise	Standard_error
159	0.020521	all_components	pairwise	Standard_error
160	0.019426	all_components	pairwise	Standard_error
161	0.022477	all_components	pairwise	Standard_error
162	0.02164	all_components	pairwise	Standard_error
163	0.020105	all_components	pairwise	Standard_error
164	0.022089	all_components	pairwise	Standard_error
165	0.021254	all_components	pairwise	Standard_error
166	0.023687	all_components	pairwise	Standard_error
167	0.020288	all_components	pairwise	Standard_error
168	0.018105	all_components	pairwise	Standard_error
169	0.019127	all_components	pairwise	Standard_error
170	0.023656	all_components	pairwise	Standard_error
171	0.017221	all_components	pairwise	Standard_error
172	0.019102	all_components	pairwise	Standard_error
173	0.0175	all_components	pairwise	Standard_error
174	0.019157	all_components	pairwise	Standard_error
175	0.022276	all_components	pairwise	Standard_error
176	0.020079	all_components	pairwise	Standard_error
177	0.02125	all_components	pairwise	Standard_error
178	0.021549	all_components	pairwise	Standard_error
179	0.02105	all_components	pairwise	Standard_error
180	0.020184	all_components	pairwise	Standard_error
181	0.017906	all_components	pairwise	Standard_error
182	0.021863	all_components	pairwise	Standard_error
183	0.020304	all_components	pairwise	Standard_error
184	0.020364	all_components	pairwise	Standard_error
185	0.019086	all_components	pairwise	Standard_error
186	0.020238	all_components	pairwise	Standard_error
187	0.018601	all_components	pairwise	Standard_error
188	0.018673	all_components	pairwise	Standard_error
189	0.019037	all_components	pairwise	Standard_error
190	0.018058	all_components	pairwise	Standard_error
191	0.018928	all_components	pairwise	Standard_error
192	0.018885	all_components	pairwise	Standard_error
193	0.017364	all_components	pairwise	Standard_error
194	0.019999	all_components	pairwise	Standard_error
195	0.021	all_components	pairwise	Standard_error
196	0.020128	all_components	pairwise	Standard_error
197	0.021525	all_components	pairwise	Standard_error
198	0.017146	all_components	pairwise	Standard_error
199	0.018946	all_components	pairwise	Standard_error
[truncated: 201 more rows]
