# Supplementary material for: Powerful decomposition of complex traits in a diploid model
Source: Nat Commun. 2016 Nov 2;7:13311. doi: 10.1038/ncomms13311 (PMC5097135; doi:10.1038/ncomms13311)
Supplement: Supplementary Data 4 — Variance decomposition. [file ncomms13311-s5.txt]

phenotype	component	value	SE
phleomycin_Yield	additive	0.631708	0.03041
glycine_Yield	additive	0.714412	0.025767
glycine_GT	additive	0.669446	0.029932
NaCl_GT	additive	0.737575	0.024486
rapamycin_GT	additive	0.771524	0.02248
isoleucine_Yield	additive	0.759796	0.022708
allantoin_GT	additive	0.496804	0.032889
isoleucine_GT	additive	0.67865	0.028328
rapamycin_Yield	additive	0.817267	0.018684
phleomycin_GT	additive	0.720418	0.026132
caffeine_GT	additive	0.83265	0.01706
hydroxyurea_Yield	additive	0.752591	0.023412
caffeine_Yield	additive	0.823523	0.017589
hydroxyurea_GT	additive	0.692546	0.027607
NaCl_Yield	additive	0.867483	0.013448
galactose_GT	additive	0.845896	0.015607
galactose_Yield	additive	0.864716	0.013963
allantoin_Yield	additive	0.524903	0.027527
phleomycin_Yield	dominance	0.093474	0.010368
glycine_Yield	dominance	0.066895	0.00792
glycine_GT	dominance	0.020269	0.00346
NaCl_GT	dominance	0.037559	0.005034
rapamycin_GT	dominance	0.042331	0.005473
isoleucine_Yield	dominance	0.079397	0.008939
allantoin_GT	dominance	0.317689	0.023321
isoleucine_GT	dominance	0.101407	0.010872
rapamycin_Yield	dominance	0.041211	0.005304
phleomycin_GT	dominance	0.084794	0.009582
caffeine_GT	dominance	0.022162	0.003157
hydroxyurea_Yield	dominance	0.074315	0.00854
caffeine_Yield	dominance	0.030715	0.004057
hydroxyurea_GT	dominance	0.113685	0.011957
NaCl_Yield	dominance	0.039607	0.004806
galactose_GT	dominance	0.078628	0.008691
galactose_Yield	dominance	0.080561	0.008859
allantoin_Yield	dominance	0.449035	0.02628
phleomycin_Yield	secondOrder	0.078538	0.014027
glycine_Yield	secondOrder	0.038711	0.010135
glycine_GT	secondOrder	0.153663	0.018522
NaCl_GT	secondOrder	0.069383	0.011572
rapamycin_GT	secondOrder	0.080344	0.011161
isoleucine_Yield	secondOrder	0.059657	0.009457
allantoin_GT	secondOrder	0.085682	0.0113
isoleucine_GT	secondOrder	0.124281	0.014603
rapamycin_Yield	secondOrder	0.049944	0.008311
phleomycin_GT	secondOrder	0.104024	0.012978
caffeine_GT	secondOrder	0.057283	0.008566
hydroxyurea_Yield	secondOrder	0.08839	0.011272
caffeine_Yield	secondOrder	0.068593	0.009264
hydroxyurea_GT	secondOrder	0.125229	0.013908
NaCl_Yield	secondOrder	0.036993	0.00572
galactose_GT	secondOrder	0.041172	0.00562
galactose_Yield	secondOrder	0.028342	0.004077
allantoin_Yield	secondOrder	0.013015	0.002315
allantoin_GT	thirdOrder	1.00E-06	0.016036
allantoin_Yield	thirdOrder	0.001496	0.003435
caffeine_GT	thirdOrder	0.003873	0.009994
caffeine_Yield	thirdOrder	0.005144	0.009724
galactose_GT	thirdOrder	0.030448	0.006486
glycine_GT	thirdOrder	0.050362	0.01917
glycine_Yield	thirdOrder	0.01888	0.016542
hydroxyurea_GT	thirdOrder	1.00E-06	0.011957
hydroxyurea_Yield	thirdOrder	0.014755	0.011717
isoleucine_GT	thirdOrder	0.061985	0.0156
isoleucine_Yield	thirdOrder	0.008715	0.011961
NaCl_GT	thirdOrder	0.021183	0.016025
NaCl_Yield	thirdOrder	0.01039	0.006921
phleomycin_GT	thirdOrder	0.010342	0.013028
phleomycin_Yield	thirdOrder	0.044358	0.02079
rapamycin_GT	thirdOrder	1.00E-06	0.01217
rapamycin_Yield	thirdOrder	0.003515	0.010308
galactose_Yield	thirdOrder	0.029062331	0.016253
