# Supplementary material for: Powerful decomposition of complex traits in a diploid model
Source: Nat Commun. 2016 Nov 2;7:13311. doi: 10.1038/ncomms13311 (PMC5097135; doi:10.1038/ncomms13311)
Supplement: Supplementary Data 5 — QTL summary. [file ncomms13311-s6.txt]

phenotype	marker	LOD	intervalLength	VarianceExplained	dataset
glycine_GT	chr7-970143	5.069512	600929	0.00350873	Non-additive
glycine_GT	chr9-390232	34.841095	3940	0.023867317	Non-additive
glycine_GT	chr10-78874	13.256395	3524	0.009149091	Non-additive
glycine_GT	chr13-895914	50.480367	1923	0.034394683	Non-additive
glycine_GT	chr14-762591	17.811604	1835	0.012273571	Non-additive
glycine_Yield	chr2-736274	5.364419	1955	0.003712463	Non-additive
glycine_Yield	chr9-393794	197.650235	2362	0.128063771	Non-additive
glycine_Yield	chr13-895056	16.566472	1923	0.011420498	Non-additive
glycine_Yield	chr14-764090	29.416091	979	0.0201888	Non-additive
glycine_Yield	chr15-33602	125.572454	1060	0.083382044	Non-additive
isoleucine_GT	chr9-391113	443.582276	3141	0.264756638	Non-additive
isoleucine_GT	chr10-81028	4.889967	10990	0.003384673	Non-additive
isoleucine_GT	chr13-895956	99.979854	1366	0.066972049	Non-additive
isoleucine_GT	chr14-764266	87.697379	308	0.058992509	Non-additive
isoleucine_GT	chr15-35788	6.209881	2513	0.004296309	Non-additive
isoleucine_Yield	chr9-393794	379.013668	2362	0.231093323	Non-additive
isoleucine_Yield	chr10-78090	5.379981	9579	0.003723212	Non-additive
isoleucine_Yield	chr13-897951	62.738462	3674	0.042566624	Non-additive
isoleucine_Yield	chr14-762280	88.109457	308	0.059261326	Non-additive
isoleucine_Yield	chr15-33602	50.266101	1060	0.034251222	Non-additive
isoleucine_Yield	chr16-231473	5.109159	17763	0.003536122	Non-additive
NaCl_GT	chr3-227941	5.084705	1822	0.003519227	Non-additive
NaCl_GT	chr4-1253172	5.262863	54970	0.003642309	Non-additive
NaCl_GT	chr9-391113	241.053498	3141	0.153912288	Non-additive
NaCl_GT	chr10-81028	4.768519	15245	0.00330075	Non-additive
NaCl_GT	chr13-897755	7.243675	3007	0.005009745	Non-additive
NaCl_Yield	chr4-1272726	4.940864	2830	0.003419842	Non-additive
NaCl_Yield	chr9-393889	382.940967	4042	0.233184175	Non-additive
NaCl_Yield	chr10-71728	6.150851	279	0.004255556	Non-additive
NaCl_Yield	chr13-895914	50.02551	1366	0.034090111	Non-additive
NaCl_Yield	chr15-37391	60.949868	3158	0.041378569	Non-additive
rapamycin_GT	chr8-474220	5.27289	9123	0.003649236	Non-additive
rapamycin_GT	chr9-391113	324.516702	3940	0.201484339	Non-additive
rapamycin_GT	chr10-80319	7.784173	8864	0.005382547	Non-additive
rapamycin_GT	chr13-894277	28.731164	2756	0.019723389	Non-additive
rapamycin_GT	chr15-35251	7.614227	1854	0.005265344	Non-additive
rapamycin_Yield	chr8-482056	6.685442	16484	0.004624564	Non-additive
rapamycin_Yield	chr9-391113	390.538863	3141	0.237213087	Non-additive
rapamycin_Yield	chr10-81974	7.776156	10526	0.005377019	Non-additive
rapamycin_Yield	chr12-679180	5.374358	309261	0.003719328	Non-additive
rapamycin_Yield	chr15-33602	37.179796	1060	0.02544885	Non-additive
galactose_GT	chr4-463889	1005.687876	2254	0.502064399	Non-additive
galactose_GT	chr7-334832	7.693325	283	0.005319896	Non-additive
galactose_GT	chr9-391113	174.841959	3141	0.114165446	Non-additive
galactose_GT	chr10-81028	4.792051	5220	0.003317011	Non-additive
galactose_GT	chr13-898277	29.068878	3973	0.019952895	Non-additive
galactose_GT	chr15-33602	6.461849	7280	0.004470243	Non-additive
galactose_Yield	chr3-52475	5.114183	199	0.003539593	Non-additive
galactose_Yield	chr4-463889	1526.384752	2254	0.652956436	Non-additive
galactose_Yield	chr7-334832	8.603417	283	0.005947345	Non-additive
galactose_Yield	chr8-507971	5.744892	51350	0.003975246	Non-additive
galactose_Yield	chr9-391113	74.038919	3141	0.050038869	Non-additive
galactose_Yield	chr13-901683	15.09199	2773	0.010409338	Non-additive
galactose_Yield	chr14-712211	5.804255	20313	0.004016241	Non-additive
galactose_Yield	chr15-586907	8.939016	562	0.006178619	Non-additive
hydroxyurea_GT	chr5-99323	5.488757	958	0.003798348	Non-additive
hydroxyurea_GT	chr9-391113	692.79879	3141	0.381430503	Non-additive
hydroxyurea_GT	chr10-80935	10.590052	10525	0.007315626	Non-additive
hydroxyurea_GT	chr13-895914	116.157886	1366	0.077379245	Non-additive
hydroxyurea_GT	chr15-33602	11.913815	5256	0.008226312	Non-additive
hydroxyurea_Yield	chr7-35993	11.554309	10701	0.007979072	Non-additive
hydroxyurea_Yield	chr9-391113	415.975896	3141	0.250548069	Non-additive
hydroxyurea_Yield	chr13-895643	21.464361	1366	0.014771928	Non-additive
hydroxyurea_Yield	chr15-33602	39.965594	1060	0.027329386	Non-additive
hydroxyurea_Yield	chr16-679573	28.418369	759	0.01951077	Non-additive
phleomycin_GT	chr9-390232	248.078765	3940	0.15802348	Non-additive
phleomycin_GT	chr10-80935	9.810655	5132	0.006779046	Non-additive
phleomycin_GT	chr13-895643	295.150492	1366	0.18505928	Non-additive
phleomycin_GT	chr15-33602	25.405402	1060	0.017460374	Non-additive
phleomycin_Yield	chr4-699204	7.284087	1235	0.005037624	Non-additive
phleomycin_Yield	chr9-391113	145.188166	3676	0.095764001	Non-additive
phleomycin_Yield	chr12-382702	5.405778	39347	0.003741032	Non-additive
phleomycin_Yield	chr13-895956	157.184915	1366	0.103254095	Non-additive
phleomycin_Yield	chr15-33602	56.104	1060	0.038152339	Non-additive
allantoin_GT	chr5-83200	6.966655	18972	0.00481862	Non-additive
allantoin_GT	chr9-408214	1372.763906	671	0.613951916	Non-additive
allantoin_GT	chr12-727094	5.922197	2040	0.004097683	Non-additive
allantoin_GT	chr13-895870	42.336452	1923	0.028926961	Non-additive
allantoin_GT	chr14-762153	6.118415	218220	0.004233162	Non-additive
allantoin_Yield	chr4-281569	5.302634	17322	0.003669783	Non-additive
allantoin_Yield	chr5-84821	5.453641	369183	0.003774092	Non-additive
allantoin_Yield	chr9-408461	3134.031424	671	0.886158954	Non-additive
allantoin_Yield	chr11-400972	7.729004	2290	0.005344502	Non-additive
allantoin_Yield	chr12-726521	5.98918	6309	0.004143934	Non-additive
allantoin_Yield	chr13-426074	6.123989	17177	0.00423701	Non-additive
allantoin_Yield	chr15-606329	6.458959	1073	0.004468248	Non-additive
caffeine_GT	chr8-473401	14.430466	1187	0.009955346	Non-additive
caffeine_GT	chr9-390232	55.862121	1680	0.037991019	Non-additive
caffeine_GT	chr11-100090	6.118801	3096	0.004233429	Non-additive
caffeine_GT	chr12-447993	11.178351	62000	0.007720451	Non-additive
caffeine_GT	chr13-895643	110.379591	1366	0.073675509	Non-additive
caffeine_GT	chr14-481654	7.27811	8800	0.005033501	Non-additive
caffeine_GT	chr16-690349	4.832783	15094	0.003345159	Non-additive
caffeine_Yield	chr8-482049	9.03952	17343	0.006247869	Non-additive
caffeine_Yield	chr9-391113	134.513207	3141	0.089046574	Non-additive
caffeine_Yield	chr10-72040	8.132475	279	0.005622711	Non-additive
caffeine_Yield	chr12-447260	6.207303	59588	0.004294529	Non-additive
caffeine_Yield	chr13-895643	44.449419	1366	0.030348548	Non-additive
caffeine_Yield	chr14-481654	12.333385	5131	0.008514782	Non-additive
caffeine_Yield	chr15-33602	78.287863	1060	0.052833305	Non-additive
caffeine_Yield	chr16-687317	5.73342	12911	0.003967324	Non-additive
glycine_GT	chr13-612702	6.815015	-	0.004713983	Non-additive
isoleucine_GT	chr13-410894	5.020051	-	0.003474556	Non-additive
hydroxyurea_Yield	chr7-372503	4.702228	-	0.003254938	Non-additive
phleomycin_Yield	chr9-26336	4.954328	-	0.003429145	Non-additive
allantoin_GT	chr13-31800	4.709514	-	0.003259973	Non-additive
allantoin_GT	chr13-420348	8.866431	-	0.006128602	Non-additive
caffeine_GT	chr9-73949	7.080637	-	0.004897264	Non-additive
caffeine_Yield	chr9-71330	8.276676	-	0.005722124	Non-additive
glycine_GT	chr9-395123	17.284888	4023	0.384527457	Additive
glycine_GT	chr13-897795	4.033971	135448	0.107095048	Additive
glycine_Yield	chr9-394371	7.81673	23594	0.197076767	Additive
glycine_Yield	chr13-907438	3.967263	33217	0.105420908	Additive
isoleucine_GT	chr9-393908	13.856194	4364	0.322324126	Additive
isoleucine_GT	chr13-890524	6.177179	14021	0.159246762	Additive
isoleucine_GT	chr14-764266	18.621201	979	0.407194557	Additive
isoleucine_Yield	chr9-394371	7.485663	14849	0.189577618	Additive
isoleucine_Yield	chr14-765293	14.111558	10063	0.327166155	Additive
NaCl_GT	chr9-387908	8.178448	12265	0.205190903	Additive
NaCl_GT	chr13-389211	4.884962	93817	0.128179067	Additive
NaCl_Yield	chr3-225343	3.886783	48939	0.103396959	Additive
NaCl_Yield	chr13-898093	4.197085	510517	0.11117546	Additive
rapamycin_GT	chr8-474959	13.579081	9491	0.317030277	Additive
rapamycin_GT	chr9-389433	16.470255	8273	0.37028617	Additive
rapamycin_Yield	chr8-471289	8.858731	12673	0.22022969	Additive
rapamycin_Yield	chr9-395123	8.308196	4023	0.208081413	Additive
galactose_GT	chr4-463889	51.341759	2254	0.763472856	Additive
galactose_GT	chr9-397249	4.498176	17857	0.118658551	Additive
galactose_Yield	chr4-463889	66.945757	2254	0.847388125	Additive
hydroxyurea_GT	chr9-393964	30.304131	2846	0.572990609	Additive
hydroxyurea_GT	chr16-680182	4.007019	23619	0.106419023	Additive
hydroxyurea_Yield	chr7-487435	3.908606	393265	0.103946226	Additive
hydroxyurea_Yield	chr9-396602	9.377304	17262	0.23150219	Additive
phleomycin_GT	chr9-393794	28.599326	2362	0.552051866	Additive
phleomycin_Yield	chr3-225343	4.375691	6546	0.115622032	Additive
phleomycin_Yield	chr9-398655	9.183022	7353	0.227298195	Additive
allantoin_GT	chr9-408665	27.002338	671	0.531506904	Additive
allantoin_GT	chr13-900142	5.916753	11867	0.153075931	Additive
allantoin_Yield	chr9-408674	91.322544	1548	0.923031958	Additive
caffeine_GT	chr5-87938	4.524028	19009	0.119298113	Additive
caffeine_GT	chr9-394211	5.85711	16618	0.151656319	Additive
caffeine_GT	chr15-1006391	5.087757	168009	0.133129582	Additive
caffeine_Yield	chr3-240075	4.180985	15587	0.110773538	Additive
caffeine_Yield	chr9-79636	6.579734	21417	0.168697012	Additive
caffeine_Yield	chr15-991945	4.529386	211902	0.119430608	Additive
